# Supplementary material for: Aqua(dimethylformamide){tris[(1-methyl-1H-benzimidazol-2-yl)methyl]amine}nickel(II) dipicrate
Source: Acta Crystallogr Sect E Struct Rep Online. 2010 Jul 31;66(Pt 8):m1025. doi: 10.1107/S1600536810029181 (PMC3007476; doi:10.1107/S1600536810029181)
Supplement: Supplementary file 1 [file e-66-m1025-sup1.cif]

##############################################################################
###                                                                        ###
###        Electronic paper (Acta Crystallographica Section E)             ###
###                                                                        ###
##############################################################################
#                                                                            #
# This CIF contains the data in a paper accepted for publication in Acta     #
# Crystallographica Section E. It conforms to the requirements of Notes      #
# for Authors for Section E, and has been peer reviewed under the auspices   #
# of the IUCr Commission on Journals.                                        #
#                                                                            #
# Full details of the Crystallographic Information File format               #
# are given in the paper "The Crystallographic Information File (CIF):       #
# a New Standard Archive File for Crystallography" by S. R. Hall, F. H.      #
# Allen and I. D. Brown [Acta Cryst. (1991), A47, 655-685].                  #
#                                                                            #
# The current version of the core CIF dictionary is obtainable from          #
# ftp://ftp.iucr.org/pub/cif_core.dic. The current version number is 2.4.    #
#                                                                            #
# Software is freely available for graphical display of the structure(s) in  #
# this CIF.  For information consult the CIF home page http://www.iucr.org/  #
# cif/home.html                                                              #
#                                                                            #
# This file may be used for bona fide research purposes within the           #
# scientific community so long as proper attribution is given to the journal # 
# article from which it was obtained.                                        #
#                                                                            #
##############################################################################
                                             
data_I
_audit_creation_method     SHELXL-97
_journal_data_validation_number     ?
_journal_date_recd_electronic     2010-07-11
_journal_date_accepted     2010-07-22
_journal_name_full     'Acta Crystallographica, Section E'
_journal_year     2010
_journal_volume     66
_journal_issue      8
_journal_page_first     m1025
_journal_page_last     m1025
_journal_paper_category     QM
_journal_coeditor_code     LH5085
_publ_contact_author_name     'Huilu Wu'
_publ_contact_author_address
;
 School of Chemical and Biological Engineering
 Lanzhou Jiaotong University
 Lanzhou 730070
 China
;
_publ_contact_author_email     wuhuilu@163.com
_publ_contact_author_fax     '+86 931 4956512'
_publ_contact_author_phone     '+86 931 3272032'
_publ_section_title
;\
Aqua(dimethylformamide){tris[(1-methyl-1<i>H</i>-benzimidazol-2-\
yl)methyl]amine}nickel(II) dipicrate
;
loop_
    _publ_author_name
    _publ_author_address
    'Ke Li'
;
     School of Chemical and Biological Engineering
     Lanzhou Jiaotong University
     Lanzhou 730070
     People's Republic of China
;
    'Tao Sun'
;
     School of Chemical and Biological Engineering
     Lanzhou Jiaotong University
     Lanzhou 730070
     People's Republic of China
;
    'Yang Yang'
;
     School of Chemical and Biological Engineering
     Lanzhou Jiaotong University
     Lanzhou 730070
     People's Republic of China
;
    'Beibei Jia'
;
     School of Chemical and Biological Engineering
     Lanzhou Jiaotong University
     Lanzhou 730070
     People's Republic of China
;
    'Huilu Wu'
;
     School of Chemical and Biological Engineering
     Lanzhou Jiaotong University
     Lanzhou 730070
     People's Republic of China
;
_chemical_name_systematic
;
Aqua(dimethylformamide){tris[(1-methyl-1<i>H</i>-benzimidazol-2-
yl)methyl]amine}nickel(II) dipicrate
;
_chemical_name_common     ?
_chemical_formula_moiety     'C30 H36 N8 Ni O2 2+, 2(C6 H2 N3 O7 -)'
_chemical_formula_sum     'C42 H40 N14 Ni O16'
_chemical_formula_iupac
                           '[Ni (C27 H27 N7) (C3 H7 N O) (H2 O)] (C6 H2 N3 O7)2'
_chemical_formula_weight     1055.57
_chemical_melting_point     ?
_symmetry_cell_setting     triclinic
_symmetry_space_group_name_H-M     'P -1'
_symmetry_space_group_name_Hall     '-P 1'
loop_
    _symmetry_equiv_pos_as_xyz
    'x, y, z'
    '-x, -y, -z'
_cell_length_a     12.0768(3)
_cell_length_b     13.2619(4)
_cell_length_c     15.3544(4)
_cell_angle_alpha     108.5830(10)
_cell_angle_beta     95.7030(10)
_cell_angle_gamma     99.5060(10)
_cell_volume     2268.36(11)
_cell_formula_units_Z     2
_cell_measurement_reflns_used     8420
_cell_measurement_theta_min     2.4172
_cell_measurement_theta_max     28.2386
_cell_measurement_temperature     153(2)
_exptl_crystal_description     block
_exptl_crystal_colour     green
_exptl_crystal_size_max     0.25
_exptl_crystal_size_mid     0.22
_exptl_crystal_size_min     0.11
_exptl_crystal_density_diffrn     1.545
_exptl_crystal_density_meas     ?
_exptl_crystal_density_method     'not measured'
_exptl_crystal_F_000     1092
_exptl_absorpt_coefficient_mu     0.518
_exptl_absorpt_correction_type     multi-scan
_exptl_absorpt_process_details     '(SADABS; Sheldrick, 1996)'
_exptl_absorpt_correction_T_min     0.8815
_exptl_absorpt_correction_T_max     0.9452
_exptl_special_details
;
;
_diffrn_ambient_temperature     153(2)
_diffrn_radiation_type     MoK\a
_diffrn_radiation_wavelength     0.71073
_diffrn_radiation_source     'fine-focus sealed tube'
_diffrn_radiation_monochromator     graphite
_diffrn_measurement_device_type     'Bruker SMART APEXII'
_diffrn_measurement_method     '\w scans'
_diffrn_detector_area_resol_mean     ?
_diffrn_reflns_number     18738
_diffrn_reflns_av_R_equivalents     0.0405
_diffrn_reflns_av_sigmaI/netI     0.0556
_diffrn_reflns_theta_min     3.07
_diffrn_reflns_theta_max     25.50
_diffrn_reflns_theta_full     25.50
_diffrn_measured_fraction_theta_max     0.996
_diffrn_measured_fraction_theta_full     0.996
_diffrn_reflns_limit_h_min     -14
_diffrn_reflns_limit_h_max     14
_diffrn_reflns_limit_k_min     -16
_diffrn_reflns_limit_k_max     16
_diffrn_reflns_limit_l_min     -17
_diffrn_reflns_limit_l_max     18
_diffrn_standards_number     ?
_diffrn_standards_interval_count     ?
_diffrn_standards_interval_time     ?
_diffrn_standards_decay_%     ?
_refine_special_details
;
Refinement of <i>F</i>^2^ against ALL reflections. The weighted <i>R</i>-factor
<i>wR</i> and goodness of fit <i>S</i> are based on <i>F</i>^2^, conventional
<i>R</i>-factors <i>R</i> are based on <i>F</i>, with <i>F</i> set to zero for
negative <i>F</i>^2^. The threshold expression of <i>F</i>^2^ >
\s(<i>F</i>^2^) is used only for calculating <i>R</i>-factors(gt) <i>etc</i>.
and is not relevant to the choice of reflections for refinement.
<i>R</i>-factors based on <i>F</i>^2^ are statistically about twice as large
as those based on <i>F</i>, and <i>R</i>- factors based on ALL data will be
even larger.
;
_reflns_number_total     8420
_reflns_number_gt     5743
_reflns_threshold_expression     'I>2\s(I)'
_refine_ls_structure_factor_coef     Fsqd
_refine_ls_matrix_type     full
_refine_ls_R_factor_all     0.0936
_refine_ls_R_factor_gt     0.0499
_refine_ls_wR_factor_gt     0.1078
_refine_ls_wR_factor_ref     0.1592
_refine_ls_goodness_of_fit_ref     1.177
_refine_ls_restrained_S_all     1.177
_refine_ls_number_reflns     8420
_refine_ls_number_parameters     667
_refine_ls_number_restraints     2
_refine_ls_hydrogen_treatment     mixed
_refine_ls_weighting_scheme     calc
_refine_ls_weighting_details
         'calc w=1/[\s^2^(Fo^2^)+(0.0452P)^2^+5.4011P] where P=(Fo^2^+2Fc^2^)/3'
_atom_sites_solution_hydrogens     geom
_atom_sites_solution_primary     direct
_atom_sites_solution_secondary     difmap
_refine_ls_shift/su_max     0.001
_refine_ls_shift/su_mean     0.000
_refine_diff_density_max     1.006
_refine_diff_density_min     -1.237
_refine_ls_extinction_method     SHELXL
_refine_ls_extinction_coef     0.0026(5)
_refine_ls_extinction_expression
                                  'Fc^*^=kFc[1+0.001xFc^2^\l^3^/sin(2\q)]^-1/4^'
loop_
    _atom_type_symbol
    _atom_type_description
    _atom_type_scat_dispersion_real
    _atom_type_scat_dispersion_imag
    _atom_type_scat_source
    'C' 'C' 0.0033 0.0016
                         'International Tables Vol C Tables 4.2.6.8 and 6.1.1.4'
    'H' 'H' 0.0000 0.0000
                         'International Tables Vol C Tables 4.2.6.8 and 6.1.1.4'
    'N' 'N' 0.0061 0.0033
                         'International Tables Vol C Tables 4.2.6.8 and 6.1.1.4'
    'Ni' 'Ni' 0.3393 1.1124
                         'International Tables Vol C Tables 4.2.6.8 and 6.1.1.4'
    'O' 'O' 0.0106 0.0060
                         'International Tables Vol C Tables 4.2.6.8 and 6.1.1.4'
_computing_data_collection     'APEX2 (Bruker, 2000)'
_computing_cell_refinement     'SAINT (Bruker, 2000)'
_computing_data_reduction     'SAINT (Bruker, 2000)'
_computing_structure_solution     'SHELXS97 (Sheldrick, 2008)'
_computing_structure_refinement     'SHELXL97 (Sheldrick, 2008)'
_computing_molecular_graphics
                             'SHElXTL (Sheldrick, 2008) and PLATON (Spek, 2009)'
_computing_publication_material     'SHELXTL (Sheldrick, 2008)'
loop_
    _atom_site_type_symbol
    _atom_site_label
    _atom_site_fract_x
    _atom_site_fract_y
    _atom_site_fract_z
    _atom_site_U_iso_or_equiv
    _atom_site_adp_type
    _atom_site_calc_flag
    _atom_site_refinement_flags
    _atom_site_occupancy
    _atom_site_disorder_assembly
    _atom_site_disorder_group
    Ni Ni 0.46074(4) 0.67214(4) 0.72572(4) 0.02153(16) Uani d . 1 . .
    O O1 0.3577(2) 0.7136(2) 0.63281(19) 0.0281(7) Uani d . 1 . .
    O O2 0.5213(3) 0.5564(3) 0.6231(2) 0.0274(7) Uani d D 1 . .
    O O3 0.6467(3) 0.6084(3) 0.5008(2) 0.0476(10) Uani d . 1 . .
    O O4 0.5367(3) 0.6964(4) 0.3971(3) 0.0792(14) Uani d . 1 . .
    O O5 0.5862(5) 0.8686(5) 0.4310(4) 0.108(2) Uani d . 1 . .
    O O6 0.9546(4) 1.0643(3) 0.5816(3) 0.0661(13) Uani d . 1 . .
    O O7 1.0726(4) 0.9877(4) 0.6429(3) 0.0731(14) Uani d . 1 . .
    O O8 0.9680(4) 0.6105(4) 0.5949(4) 0.0919(17) Uani d . 1 . .
    O O9 0.7967(4) 0.5556(4) 0.6107(4) 0.0843(15) Uani d . 1 . .
    O O10 0.2350(3) 0.3427(3) 0.9903(2) 0.0412(8) Uani d . 1 . .
    O O11 0.3778(3) 0.5213(3) 0.9850(2) 0.0486(10) Uani d . 1 . .
    O O12 0.2960(3) 0.6577(4) 1.0118(3) 0.0670(12) Uani d . 1 . .
    O O13 -0.0696(3) 0.6005(3) 0.8309(3) 0.0503(9) Uani d . 1 . .
    O O14 -0.1952(3) 0.4559(3) 0.8155(2) 0.0456(9) Uani d . 1 . .
    O O15 -0.0703(4) 0.2009(4) 0.9669(3) 0.0758(14) Uani d . 1 . .
    O O16 0.0677(4) 0.1511(3) 0.8988(4) 0.0825(16) Uani d . 1 . .
    N N1 0.6052(3) 0.7868(3) 0.7367(2) 0.0237(7) Uani d . 1 . .
    N N2 0.7876(3) 0.8539(3) 0.7984(2) 0.0234(8) Uani d . 1 . .
    N N3 0.3619(3) 0.5380(3) 0.7390(2) 0.0237(8) Uani d . 1 . .
    N N4 0.3585(3) 0.3892(3) 0.7762(2) 0.0248(8) Uani d . 1 . .
    N N5 0.4158(3) 0.7756(3) 0.8396(2) 0.0237(8) Uani d . 1 . .
    N N6 0.4450(3) 0.8522(3) 0.9935(2) 0.0251(8) Uani d . 1 . .
    N N7 0.5741(3) 0.6426(3) 0.8305(2) 0.0206(7) Uani d . 1 . .
    N N8 0.2926(3) 0.7234(3) 0.4929(2) 0.0321(9) Uani d . 1 . .
    N N9 0.6035(4) 0.7845(5) 0.4381(3) 0.0539(13) Uani d . 1 . .
    N N10 0.9804(4) 0.9860(4) 0.5993(3) 0.0495(12) Uani d . 1 . .
    N N11 0.8678(4) 0.6177(4) 0.5921(3) 0.0481(11) Uani d . 1 . .
    N N12 0.2919(3) 0.5600(4) 0.9830(3) 0.0397(10) Uani d . 1 . .
    N N13 -0.0966(3) 0.5105(3) 0.8384(3) 0.0349(9) Uani d . 1 . .
    N N14 0.0128(4) 0.2193(4) 0.9307(3) 0.0484(12) Uani d . 1 . .
    C C1 0.6383(3) 0.8840(3) 0.7211(3) 0.0231(9) Uani d . 1 . .
    C C2 0.5753(4) 0.9402(3) 0.6782(3) 0.0281(10) Uani d . 1 . .
    H H2B 0.4972 0.9119 0.6520 0.034 Uiso calc R 1 . .
    C C3 0.6314(4) 1.0377(4) 0.6758(3) 0.0357(11) Uani d . 1 . .
    H H3A 0.5911 1.0781 0.6477 0.043 Uiso calc R 1 . .
    C C4 0.7468(4) 1.0795(4) 0.7138(4) 0.0380(11) Uani d . 1 . .
    H H4A 0.7826 1.1472 0.7103 0.046 Uiso calc R 1 . .
    C C5 0.8102(4) 1.0252(4) 0.7563(3) 0.0339(11) Uani d . 1 . .
    H H5A 0.8883 1.0535 0.7822 0.041 Uiso calc R 1 . .
    C C6 0.7524(3) 0.9264(3) 0.7589(3) 0.0255(9) Uani d . 1 . .
    C C7 0.6969(3) 0.7732(3) 0.7840(3) 0.0232(9) Uani d . 1 . .
    C C8 0.6925(3) 0.6766(3) 0.8150(3) 0.0250(9) Uani d . 1 . .
    H H8A 0.7136 0.6163 0.7667 0.030 Uiso calc R 1 . .
    H H8B 0.7468 0.6956 0.8733 0.030 Uiso calc R 1 . .
    C C9 0.5451(3) 0.5244(3) 0.8168(3) 0.0262(9) Uani d . 1 . .
    H H9A 0.5623 0.5127 0.8768 0.031 Uiso calc R 1 . .
    H H9B 0.5903 0.4844 0.7727 0.031 Uiso calc R 1 . .
    C C10 0.4205(3) 0.4843(3) 0.7788(3) 0.0248(9) Uani d . 1 . .
    C C11 0.2494(3) 0.3800(3) 0.7303(3) 0.0230(9) Uani d . 1 . .
    C C12 0.1523(4) 0.2984(4) 0.7074(3) 0.0305(10) Uani d . 1 . .
    H H12A 0.1515 0.2337 0.7218 0.037 Uiso calc R 1 . .
    C C13 0.0562(4) 0.3171(4) 0.6622(3) 0.0318(10) Uani d . 1 . .
    H H13A -0.0127 0.2640 0.6453 0.038 Uiso calc R 1 . .
    C C14 0.0588(4) 0.4132(4) 0.6410(3) 0.0318(10) Uani d . 1 . .
    H H14A -0.0084 0.4232 0.6100 0.038 Uiso calc R 1 . .
    C C15 0.1555(3) 0.4924(3) 0.6637(3) 0.0265(9) Uani d . 1 . .
    H H15A 0.1565 0.5572 0.6496 0.032 Uiso calc R 1 . .
    C C16 0.2530(3) 0.4742(3) 0.7088(3) 0.0232(9) Uani d . 1 . .
    C C17 0.5556(4) 0.7092(4) 0.9249(3) 0.0279(10) Uani d . 1 . .
    H H17A 0.5276 0.6601 0.9585 0.033 Uiso calc R 1 . .
    H H17B 0.6291 0.7560 0.9610 0.033 Uiso calc R 1 . .
    C C18 0.4724(3) 0.7786(3) 0.9191(3) 0.0221(9) Uani d . 1 . .
    C C19 0.3643(3) 0.8988(3) 0.9595(3) 0.0263(9) Uani d . 1 . .
    C C20 0.3085(4) 0.9796(4) 1.0048(3) 0.0350(11) Uani d . 1 . .
    H H20A 0.3210 1.0117 1.0707 0.042 Uiso calc R 1 . .
    C C21 0.2339(4) 1.0103(4) 0.9487(3) 0.0344(11) Uani d . 1 . .
    H H21A 0.1947 1.0658 0.9765 0.041 Uiso calc R 1 . .
    C C22 0.2151(4) 0.9617(4) 0.8520(3) 0.0360(11) Uani d . 1 . .
    H H22A 0.1627 0.9845 0.8158 0.043 Uiso calc R 1 . .
    C C23 0.2704(3) 0.8811(4) 0.8072(3) 0.0313(10) Uani d . 1 . .
    H H23A 0.2569 0.8482 0.7413 0.038 Uiso calc R 1 . .
    C C24 0.3464(3) 0.8508(3) 0.8632(3) 0.0233(9) Uani d . 1 . .
    C C25 0.9037(4) 0.8644(4) 0.8443(3) 0.0360(11) Uani d . 1 . .
    H H25A 0.9067 0.8029 0.8661 0.054 Uiso calc R 1 . .
    H H25B 0.9253 0.9326 0.8975 0.054 Uiso calc R 1 . .
    H H25C 0.9567 0.8648 0.7999 0.054 Uiso calc R 1 . .
    C C26 0.3955(4) 0.3098(4) 0.8132(3) 0.0334(10) Uani d . 1 . .
    H H26A 0.4758 0.3358 0.8419 0.050 Uiso calc R 1 . .
    H H26B 0.3863 0.2402 0.7625 0.050 Uiso calc R 1 . .
    H H26C 0.3494 0.2999 0.8600 0.050 Uiso calc R 1 . .
    C C27 0.4860(4) 0.8732(4) 1.0919(3) 0.0327(10) Uani d . 1 . .
    H H27A 0.5429 0.8297 1.0971 0.049 Uiso calc R 1 . .
    H H27B 0.4221 0.8534 1.1220 0.049 Uiso calc R 1 . .
    H H27C 0.5205 0.9506 1.1226 0.049 Uiso calc R 1 . .
    C C28 0.3449(3) 0.6785(3) 0.5465(3) 0.0247(9) Uani d . 1 . .
    H H28A 0.3740 0.6161 0.5172 0.030 Uiso calc R 1 . .
    C C29 0.2483(7) 0.8196(6) 0.5310(4) 0.088(3) Uani d . 1 . .
    H H29A 0.2621 0.8427 0.5992 0.132 Uiso calc R 1 . .
    H H29B 0.1662 0.8037 0.5087 0.132 Uiso calc R 1 . .
    H H29C 0.2862 0.8778 0.5112 0.132 Uiso calc R 1 . .
    C C30 0.2785(4) 0.6789(4) 0.3916(3) 0.0319(10) Uani d . 1 . .
    H H30A 0.3109 0.6136 0.3730 0.048 Uiso calc R 1 . .
    H H30B 0.3177 0.7333 0.3682 0.048 Uiso calc R 1 . .
    H H30C 0.1973 0.6598 0.3656 0.048 Uiso calc R 1 . .
    C C31 0.7227(4) 0.6930(4) 0.5180(3) 0.0322(10) Uani d . 1 . .
    C C32 0.7101(4) 0.7865(4) 0.4924(3) 0.0310(10) Uani d . 1 . .
    C C33 0.7918(4) 0.8803(4) 0.5177(3) 0.0354(11) Uani d . 1 . .
    H H33A 0.7775 0.9406 0.5010 0.042 Uiso calc R 1 . .
    C C34 0.8956(4) 0.8854(4) 0.5681(3) 0.0311(10) Uani d . 1 . .
    C C35 0.9189(4) 0.7981(4) 0.5902(3) 0.0323(10) Uani d . 1 . .
    H H35A 0.9920 0.8014 0.6216 0.039 Uiso calc R 1 . .
    C C36 0.8360(4) 0.7063(4) 0.5667(3) 0.0302(10) Uani d . 1 . .
    C C37 0.1626(4) 0.3812(4) 0.9551(3) 0.0298(10) Uani d . 1 . .
    C C38 0.1809(3) 0.4884(4) 0.9463(3) 0.0313(10) Uani d . 1 . .
    C C39 0.0991(4) 0.5297(4) 0.9091(3) 0.0294(10) Uani d . 1 . .
    H H39A 0.1170 0.6003 0.9048 0.035 Uiso calc R 1 . .
    C C40 -0.0101(3) 0.4675(4) 0.8779(3) 0.0275(10) Uani d . 1 . .
    C C41 -0.0389(4) 0.3658(4) 0.8866(3) 0.0326(11) Uani d . 1 . .
    H H41A -0.1149 0.3250 0.8678 0.039 Uiso calc R 1 . .
    C C42 0.0447(4) 0.3260(4) 0.9229(3) 0.0291(10) Uani d . 1 . .
    H H2D 0.569(4) 0.575(5) 0.590(4) 0.07(2) Uiso d D 1 . .
    H H2C 0.479(5) 0.496(3) 0.590(4) 0.10(3) Uiso d D 1 . .
loop_
    _atom_site_aniso_label
    _atom_site_aniso_U_11
    _atom_site_aniso_U_22
    _atom_site_aniso_U_33
    _atom_site_aniso_U_12
    _atom_site_aniso_U_13
    _atom_site_aniso_U_23
    Ni 0.0232(3) 0.0219(3) 0.0210(3) 0.0076(2) 0.0037(2) 0.0080(2)
    O1 0.0310(15) 0.0346(17) 0.0204(15) 0.0126(13) 0.0020(12) 0.0098(13)
    O2 0.0276(16) 0.0270(17) 0.0267(16) 0.0038(14) 0.0095(14) 0.0075(14)
    O3 0.054(2) 0.044(2) 0.0298(18) -0.0176(18) 0.0120(16) 0.0046(16)
    O4 0.042(2) 0.099(4) 0.079(3) 0.006(3) -0.011(2) 0.017(3)
    O5 0.125(5) 0.082(4) 0.100(4) 0.054(4) -0.051(3) 0.014(3)
    O6 0.102(3) 0.024(2) 0.072(3) -0.002(2) 0.042(3) 0.0137(19)
    O7 0.061(3) 0.074(3) 0.059(3) -0.031(2) -0.011(2) 0.018(2)
    O8 0.082(3) 0.098(4) 0.131(5) 0.051(3) 0.016(3) 0.070(4)
    O9 0.105(4) 0.055(3) 0.112(4) 0.008(3) 0.020(3) 0.058(3)
    O10 0.0372(18) 0.059(2) 0.0392(19) 0.0253(17) 0.0060(15) 0.0247(17)
    O11 0.0251(17) 0.081(3) 0.045(2) 0.0168(18) 0.0085(15) 0.025(2)
    O12 0.043(2) 0.049(3) 0.102(4) -0.0030(19) 0.006(2) 0.025(2)
    O13 0.051(2) 0.055(2) 0.059(2) 0.0289(19) 0.0080(18) 0.030(2)
    O14 0.0326(18) 0.056(2) 0.043(2) 0.0185(17) -0.0091(15) 0.0090(17)
    O15 0.099(4) 0.049(3) 0.073(3) -0.007(3) 0.019(3) 0.022(2)
    O16 0.064(3) 0.041(2) 0.135(4) 0.026(2) -0.011(3) 0.019(3)
    N1 0.0284(18) 0.0211(18) 0.0252(18) 0.0109(15) 0.0071(15) 0.0093(15)
    N2 0.0169(16) 0.0262(19) 0.0242(18) 0.0012(14) 0.0002(14) 0.0071(15)
    N3 0.0206(16) 0.0245(19) 0.0245(18) 0.0066(14) 0.0024(14) 0.0058(15)
    N4 0.0297(18) 0.0213(18) 0.0274(19) 0.0073(15) 0.0054(15) 0.0125(15)
    N5 0.0228(17) 0.0254(19) 0.0249(18) 0.0103(15) 0.0053(14) 0.0080(15)
    N6 0.0285(18) 0.0266(19) 0.0189(17) 0.0102(15) 0.0052(14) 0.0033(15)
    N7 0.0196(16) 0.0240(18) 0.0198(17) 0.0060(14) 0.0024(13) 0.0091(14)
    N8 0.040(2) 0.033(2) 0.0263(19) 0.0138(18) 0.0021(16) 0.0118(17)
    N9 0.051(3) 0.071(4) 0.035(2) 0.027(3) 0.004(2) 0.006(2)
    N10 0.067(3) 0.030(2) 0.042(3) -0.010(2) 0.019(2) 0.007(2)
    N11 0.065(3) 0.036(3) 0.051(3) 0.015(2) 0.011(2) 0.023(2)
    N12 0.032(2) 0.052(3) 0.041(2) 0.008(2) 0.0115(18) 0.022(2)
    N13 0.042(2) 0.043(2) 0.027(2) 0.025(2) 0.0044(17) 0.0135(18)
    N14 0.051(3) 0.035(3) 0.050(3) 0.011(2) -0.013(2) 0.007(2)
    C1 0.022(2) 0.020(2) 0.026(2) 0.0019(17) 0.0052(17) 0.0065(17)
    C2 0.035(2) 0.027(2) 0.026(2) 0.0087(19) 0.0065(19) 0.0117(19)
    C3 0.045(3) 0.030(3) 0.037(3) 0.013(2) 0.008(2) 0.015(2)
    C4 0.040(3) 0.025(2) 0.051(3) 0.001(2) 0.010(2) 0.019(2)
    C5 0.032(2) 0.028(2) 0.039(3) 0.004(2) 0.006(2) 0.008(2)
    C6 0.029(2) 0.024(2) 0.023(2) 0.0092(18) 0.0070(18) 0.0060(18)
    C7 0.030(2) 0.024(2) 0.021(2) 0.0123(18) 0.0068(17) 0.0095(17)
    C8 0.022(2) 0.031(2) 0.025(2) 0.0084(18) 0.0023(17) 0.0122(18)
    C9 0.028(2) 0.026(2) 0.032(2) 0.0118(18) 0.0046(18) 0.0161(19)
    C10 0.028(2) 0.024(2) 0.025(2) 0.0130(18) 0.0053(17) 0.0083(18)
    C11 0.028(2) 0.024(2) 0.021(2) 0.0064(17) 0.0108(17) 0.0094(17)
    C12 0.032(2) 0.025(2) 0.038(3) 0.0050(19) 0.013(2) 0.013(2)
    C13 0.029(2) 0.029(2) 0.040(3) 0.0050(19) 0.011(2) 0.014(2)
    C14 0.024(2) 0.036(3) 0.035(2) 0.0061(19) 0.0025(19) 0.012(2)
    C15 0.027(2) 0.023(2) 0.033(2) 0.0069(18) 0.0065(18) 0.0112(19)
    C16 0.029(2) 0.021(2) 0.023(2) 0.0065(17) 0.0099(17) 0.0100(17)
    C17 0.033(2) 0.033(2) 0.020(2) 0.0121(19) 0.0049(18) 0.0085(18)
    C18 0.024(2) 0.025(2) 0.021(2) 0.0069(17) 0.0024(16) 0.0121(17)
    C19 0.028(2) 0.024(2) 0.029(2) 0.0096(18) 0.0071(18) 0.0091(18)
    C20 0.036(2) 0.039(3) 0.028(2) 0.015(2) 0.010(2) 0.004(2)
    C21 0.037(2) 0.037(3) 0.034(3) 0.026(2) 0.009(2) 0.009(2)
    C22 0.031(2) 0.042(3) 0.039(3) 0.019(2) 0.007(2) 0.014(2)
    C23 0.026(2) 0.036(3) 0.028(2) 0.0089(19) 0.0006(18) 0.005(2)
    C24 0.0205(19) 0.024(2) 0.024(2) 0.0066(17) 0.0040(16) 0.0046(17)
    C25 0.030(2) 0.042(3) 0.036(3) 0.010(2) 0.001(2) 0.014(2)
    C26 0.039(3) 0.029(2) 0.037(3) 0.010(2) 0.006(2) 0.017(2)
    C27 0.042(3) 0.035(3) 0.017(2) 0.010(2) 0.0013(19) 0.0035(19)
    C28 0.027(2) 0.023(2) 0.029(2) 0.0078(18) 0.0027(18) 0.0147(18)
    C29 0.139(7) 0.097(6) 0.041(3) 0.098(5) -0.003(4) 0.010(3)
    C30 0.035(2) 0.042(3) 0.021(2) 0.004(2) 0.0017(18) 0.017(2)
    C31 0.036(2) 0.031(3) 0.027(2) 0.002(2) 0.017(2) 0.006(2)
    C32 0.032(2) 0.040(3) 0.024(2) 0.017(2) 0.0084(18) 0.010(2)
    C33 0.052(3) 0.033(3) 0.028(2) 0.014(2) 0.014(2) 0.015(2)
    C34 0.038(2) 0.021(2) 0.031(2) -0.0034(19) 0.011(2) 0.0076(19)
    C35 0.032(2) 0.034(3) 0.030(2) 0.006(2) 0.0072(19) 0.009(2)
    C36 0.042(3) 0.026(2) 0.029(2) 0.012(2) 0.011(2) 0.0151(19)
    C37 0.033(2) 0.040(3) 0.022(2) 0.021(2) 0.0073(18) 0.011(2)
    C38 0.024(2) 0.045(3) 0.027(2) 0.012(2) 0.0035(18) 0.013(2)
    C39 0.036(2) 0.035(3) 0.024(2) 0.015(2) 0.0112(19) 0.0133(19)
    C40 0.030(2) 0.036(3) 0.023(2) 0.020(2) 0.0046(18) 0.0118(19)
    C41 0.035(2) 0.034(3) 0.025(2) 0.015(2) 0.0026(19) 0.001(2)
    C42 0.035(2) 0.029(2) 0.029(2) 0.017(2) 0.0036(19) 0.0129(19)
_geom_special_details
;
All e.s.d.'s (except the e.s.d. in the dihedral angle between two l.s. planes)
are estimated using the full covariance matrix. The cell e.s.d.'s are taken
into account individually in the estimation of e.s.d.'s in distances, angles
and torsion angles; correlations between e.s.d.'s in cell parameters are only
used when they are defined by crystal symmetry. An approximate (isotropic)
treatment of cell e.s.d.'s is used for estimating e.s.d.'s involving l.s.
planes.
;
loop_
    _geom_bond_atom_site_label_1
    _geom_bond_atom_site_label_2
    _geom_bond_site_symmetry_2
    _geom_bond_distance
    _geom_bond_publ_flag
    Ni N5 . 2.035(3) ?
    Ni N3 . 2.052(4) ?
    Ni O1 . 2.063(3) ?
    Ni N1 . 2.071(3) ?
    Ni O2 . 2.106(3) ?
    Ni N7 . 2.181(3) ?
    O1 C28 . 1.240(5) ?
    O2 H2D . 0.86(2) ?
    O2 H2C . 0.85(2) ?
    O3 O3 1 0.000(9) ?
    O3 C31 . 1.263(5) ?
    O4 N9 . 1.237(6) ?
    O5 N9 . 1.204(7) ?
    O6 N10 . 1.232(6) ?
    O7 N10 . 1.234(6) ?
    O8 N11 . 1.227(6) ?
    O9 N11 . 1.209(6) ?
    O10 C37 . 1.244(5) ?
    O11 N12 . 1.233(5) ?
    O12 N12 . 1.219(6) ?
    O13 N13 . 1.230(5) ?
    O14 N13 . 1.239(5) ?
    O15 N14 . 1.221(6) ?
    O16 N14 . 1.216(6) ?
    N1 C7 . 1.333(5) ?
    N1 C1 . 1.387(5) ?
    N2 C7 . 1.345(5) ?
    N2 C6 . 1.388(5) ?
    N2 C25 . 1.470(5) ?
    N3 C10 . 1.318(5) ?
    N3 C16 . 1.387(5) ?
    N4 C10 . 1.343(5) ?
    N4 C11 . 1.399(5) ?
    N4 C26 . 1.455(5) ?
    N5 C18 . 1.324(5) ?
    N5 C24 . 1.390(5) ?
    N6 C18 . 1.355(5) ?
    N6 C19 . 1.381(5) ?
    N6 C27 . 1.465(5) ?
    N7 C9 . 1.490(5) ?
    N7 C8 . 1.493(5) ?
    N7 C17 . 1.498(5) ?
    N8 C28 . 1.329(5) ?
    N8 C29 . 1.438(7) ?
    N8 C30 . 1.457(5) ?
    N9 C32 . 1.454(6) ?
    N10 C34 . 1.450(6) ?
    N11 C36 . 1.446(6) ?
    N12 C38 . 1.450(6) ?
    N13 C40 . 1.441(5) ?
    N14 C42 . 1.450(6) ?
    C1 C6 . 1.388(6) ?
    C1 C2 . 1.403(6) ?
    C2 C3 . 1.371(6) ?
    C2 H2B . 0.9500 ?
    C3 C4 . 1.403(7) ?
    C3 H3A . 0.9500 ?
    C4 C5 . 1.383(7) ?
    C4 H4A . 0.9500 ?
    C5 C6 . 1.394(6) ?
    C5 H5A . 0.9500 ?
    C7 C8 . 1.498(6) ?
    C8 H8A . 0.9900 ?
    C8 H8B . 0.9900 ?
    C9 C10 . 1.500(6) ?
    C9 H9A . 0.9900 ?
    C9 H9B . 0.9900 ?
    C11 C16 . 1.384(6) ?
    C11 C12 . 1.388(6) ?
    C12 C13 . 1.391(6) ?
    C12 H12A . 0.9500 ?
    C13 C14 . 1.409(6) ?
    C13 H13A . 0.9500 ?
    C14 C15 . 1.366(6) ?
    C14 H14A . 0.9500 ?
    C15 C16 . 1.401(6) ?
    C15 H15A . 0.9500 ?
    C17 C18 . 1.485(6) ?
    C17 H17A . 0.9900 ?
    C17 H17B . 0.9900 ?
    C19 C24 . 1.389(6) ?
    C19 C20 . 1.394(6) ?
    C20 C21 . 1.382(6) ?
    C20 H20A . 0.9500 ?
    C21 C22 . 1.395(6) ?
    C21 H21A . 0.9500 ?
    C22 C23 . 1.385(6) ?
    C22 H22A . 0.9500 ?
    C23 C24 . 1.390(6) ?
    C23 H23A . 0.9500 ?
    C25 H25A . 0.9800 ?
    C25 H25B . 0.9800 ?
    C25 H25C . 0.9800 ?
    C26 H26A . 0.9800 ?
    C26 H26B . 0.9800 ?
    C26 H26C . 0.9800 ?
    C27 H27A . 0.9800 ?
    C27 H27B . 0.9800 ?
    C27 H27C . 0.9800 ?
    C28 H28A . 0.9500 ?
    C29 H29A . 0.9800 ?
    C29 H29B . 0.9800 ?
    C29 H29C . 0.9800 ?
    C30 H30A . 0.9800 ?
    C30 H30B . 0.9800 ?
    C30 H30C . 0.9800 ?
    C31 O3 1 1.263(5) ?
    C31 C32 . 1.441(7) ?
    C31 C36 . 1.447(6) ?
    C32 C33 . 1.372(7) ?
    C33 C34 . 1.386(7) ?
    C33 H33A . 0.9500 ?
    C34 C35 . 1.369(6) ?
    C35 C36 . 1.364(6) ?
    C35 H35A . 0.9500 ?
    C37 C42 . 1.446(6) ?
    C37 C38 . 1.454(7) ?
    C38 C39 . 1.367(6) ?
    C39 C40 . 1.382(6) ?
    C39 H39A . 0.9500 ?
    C40 C41 . 1.388(7) ?
    C41 C42 . 1.363(6) ?
    C41 H41A . 0.9500 ?
loop_
    _geom_angle_atom_site_label_1
    _geom_angle_atom_site_label_2
    _geom_angle_atom_site_label_3
    _geom_angle_site_symmetry_1
    _geom_angle_site_symmetry_3
    _geom_angle
    _geom_angle_publ_flag
    N5 Ni N3 . . 92.81(14) ?
    N5 Ni O1 . . 93.80(12) ?
    N3 Ni O1 . . 104.09(12) ?
    N5 Ni N1 . . 90.52(13) ?
    N3 Ni N1 . . 158.76(13) ?
    O1 Ni N1 . . 96.60(13) ?
    N5 Ni O2 . . 170.87(13) ?
    N3 Ni O2 . . 84.00(13) ?
    O1 Ni O2 . . 95.28(12) ?
    N1 Ni O2 . . 89.44(13) ?
    N5 Ni N7 . . 82.85(13) ?
    N3 Ni N7 . . 79.47(12) ?
    O1 Ni N7 . . 175.27(12) ?
    N1 Ni N7 . . 80.16(13) ?
    O2 Ni N7 . . 88.15(12) ?
    C28 O1 Ni . . 128.2(3) ?
    Ni O2 H2D . . 122(4) ?
    Ni O2 H2C . . 121(5) ?
    H2D O2 H2C . . 108(6) ?
    O3 O3 C31 1 . 0(10) ?
    C7 N1 C1 . . 105.8(3) ?
    C7 N1 Ni . . 112.8(3) ?
    C1 N1 Ni . . 140.8(3) ?
    C7 N2 C6 . . 106.9(3) ?
    C7 N2 C25 . . 127.8(4) ?
    C6 N2 C25 . . 125.3(4) ?
    C10 N3 C16 . . 105.7(4) ?
    C10 N3 Ni . . 113.2(3) ?
    C16 N3 Ni . . 140.4(3) ?
    C10 N4 C11 . . 106.6(3) ?
    C10 N4 C26 . . 127.6(3) ?
    C11 N4 C26 . . 125.8(3) ?
    C18 N5 C24 . . 106.2(3) ?
    C18 N5 Ni . . 113.2(3) ?
    C24 N5 Ni . . 140.6(3) ?
    C18 N6 C19 . . 107.2(3) ?
    C18 N6 C27 . . 126.9(4) ?
    C19 N6 C27 . . 125.8(3) ?
    C9 N7 C8 . . 111.9(3) ?
    C9 N7 C17 . . 110.7(3) ?
    C8 N7 C17 . . 111.3(3) ?
    C9 N7 Ni . . 107.7(2) ?
    C8 N7 Ni . . 106.6(2) ?
    C17 N7 Ni . . 108.4(2) ?
    C28 N8 C29 . . 122.1(4) ?
    C28 N8 C30 . . 121.8(4) ?
    C29 N8 C30 . . 116.0(4) ?
    O5 N9 O4 . . 122.3(5) ?
    O5 N9 C32 . . 118.3(5) ?
    O4 N9 C32 . . 119.3(5) ?
    O6 N10 O7 . . 124.6(5) ?
    O6 N10 C34 . . 117.6(5) ?
    O7 N10 C34 . . 117.7(5) ?
    O9 N11 O8 . . 122.9(5) ?
    O9 N11 C36 . . 119.7(5) ?
    O8 N11 C36 . . 117.4(5) ?
    O12 N12 O11 . . 122.3(4) ?
    O12 N12 C38 . . 117.8(4) ?
    O11 N12 C38 . . 119.9(4) ?
    O13 N13 O14 . . 123.1(4) ?
    O13 N13 C40 . . 118.5(4) ?
    O14 N13 C40 . . 118.4(4) ?
    O16 N14 O15 . . 122.8(5) ?
    O16 N14 C42 . . 118.8(5) ?
    O15 N14 C42 . . 118.4(5) ?
    N1 C1 C6 . . 108.8(4) ?
    N1 C1 C2 . . 130.5(4) ?
    C6 C1 C2 . . 120.8(4) ?
    C3 C2 C1 . . 117.0(4) ?
    C3 C2 H2B . . 121.5 ?
    C1 C2 H2B . . 121.5 ?
    C2 C3 C4 . . 121.7(4) ?
    C2 C3 H3A . . 119.1 ?
    C4 C3 H3A . . 119.1 ?
    C5 C4 C3 . . 122.0(4) ?
    C5 C4 H4A . . 119.0 ?
    C3 C4 H4A . . 119.0 ?
    C4 C5 C6 . . 115.9(4) ?
    C4 C5 H5A . . 122.0 ?
    C6 C5 H5A . . 122.0 ?
    N2 C6 C1 . . 106.2(4) ?
    N2 C6 C5 . . 131.1(4) ?
    C1 C6 C5 . . 122.6(4) ?
    N1 C7 N2 . . 112.3(4) ?
    N1 C7 C8 . . 120.9(4) ?
    N2 C7 C8 . . 126.8(3) ?
    N7 C8 C7 . . 108.1(3) ?
    N7 C8 H8A . . 110.1 ?
    C7 C8 H8A . . 110.1 ?
    N7 C8 H8B . . 110.1 ?
    C7 C8 H8B . . 110.1 ?
    H8A C8 H8B . . 108.4 ?
    N7 C9 C10 . . 107.8(3) ?
    N7 C9 H9A . . 110.1 ?
    C10 C9 H9A . . 110.1 ?
    N7 C9 H9B . . 110.1 ?
    C10 C9 H9B . . 110.1 ?
    H9A C9 H9B . . 108.5 ?
    N3 C10 N4 . . 112.9(4) ?
    N3 C10 C9 . . 122.2(4) ?
    N4 C10 C9 . . 124.8(4) ?
    C16 C11 C12 . . 123.0(4) ?
    C16 C11 N4 . . 105.7(3) ?
    C12 C11 N4 . . 131.3(4) ?
    C11 C12 C13 . . 115.9(4) ?
    C11 C12 H12A . . 122.0 ?
    C13 C12 H12A . . 122.0 ?
    C12 C13 C14 . . 121.4(4) ?
    C12 C13 H13A . . 119.3 ?
    C14 C13 H13A . . 119.3 ?
    C15 C14 C13 . . 121.8(4) ?
    C15 C14 H14A . . 119.1 ?
    C13 C14 H14A . . 119.1 ?
    C14 C15 C16 . . 117.4(4) ?
    C14 C15 H15A . . 121.3 ?
    C16 C15 H15A . . 121.3 ?
    C11 C16 N3 . . 109.2(4) ?
    C11 C16 C15 . . 120.5(4) ?
    N3 C16 C15 . . 130.3(4) ?
    C18 C17 N7 . . 112.0(3) ?
    C18 C17 H17A . . 109.2 ?
    N7 C17 H17A . . 109.2 ?
    C18 C17 H17B . . 109.2 ?
    N7 C17 H17B . . 109.2 ?
    H17A C17 H17B . . 107.9 ?
    N5 C18 N6 . . 111.8(3) ?
    N5 C18 C17 . . 123.5(4) ?
    N6 C18 C17 . . 124.7(3) ?
    N6 C19 C24 . . 106.3(3) ?
    N6 C19 C20 . . 131.3(4) ?
    C24 C19 C20 . . 122.3(4) ?
    C21 C20 C19 . . 116.4(4) ?
    C21 C20 H20A . . 121.8 ?
    C19 C20 H20A . . 121.8 ?
    C20 C21 C22 . . 121.4(4) ?
    C20 C21 H21A . . 119.3 ?
    C22 C21 H21A . . 119.3 ?
    C23 C22 C21 . . 122.1(4) ?
    C23 C22 H22A . . 119.0 ?
    C21 C22 H22A . . 119.0 ?
    C22 C23 C24 . . 116.8(4) ?
    C22 C23 H23A . . 121.6 ?
    C24 C23 H23A . . 121.6 ?
    C19 C24 C23 . . 121.0(4) ?
    C19 C24 N5 . . 108.5(3) ?
    C23 C24 N5 . . 130.5(4) ?
    N2 C25 H25A . . 109.5 ?
    N2 C25 H25B . . 109.5 ?
    H25A C25 H25B . . 109.5 ?
    N2 C25 H25C . . 109.5 ?
    H25A C25 H25C . . 109.5 ?
    H25B C25 H25C . . 109.5 ?
    N4 C26 H26A . . 109.5 ?
    N4 C26 H26B . . 109.5 ?
    H26A C26 H26B . . 109.5 ?
    N4 C26 H26C . . 109.5 ?
    H26A C26 H26C . . 109.5 ?
    H26B C26 H26C . . 109.5 ?
    N6 C27 H27A . . 109.5 ?
    N6 C27 H27B . . 109.5 ?
    H27A C27 H27B . . 109.5 ?
    N6 C27 H27C . . 109.5 ?
    H27A C27 H27C . . 109.5 ?
    H27B C27 H27C . . 109.5 ?
    O1 C28 N8 . . 123.7(4) ?
    O1 C28 H28A . . 118.2 ?
    N8 C28 H28A . . 118.2 ?
    N8 C29 H29A . . 109.5 ?
    N8 C29 H29B . . 109.5 ?
    H29A C29 H29B . . 109.5 ?
    N8 C29 H29C . . 109.5 ?
    H29A C29 H29C . . 109.5 ?
    H29B C29 H29C . . 109.5 ?
    N8 C30 H30A . . 109.5 ?
    N8 C30 H30B . . 109.5 ?
    H30A C30 H30B . . 109.5 ?
    N8 C30 H30C . . 109.5 ?
    H30A C30 H30C . . 109.5 ?
    H30B C30 H30C . . 109.5 ?
    O3 C31 O3 1 . 0.0(4) ?
    O3 C31 C32 1 . 125.8(4) ?
    O3 C31 C32 . . 125.8(4) ?
    O3 C31 C36 1 . 122.6(4) ?
    O3 C31 C36 . . 122.6(4) ?
    C32 C31 C36 . . 111.6(4) ?
    C33 C32 C31 . . 124.4(4) ?
    C33 C32 N9 . . 116.6(5) ?
    C31 C32 N9 . . 119.0(4) ?
    C32 C33 C34 . . 118.7(4) ?
    C32 C33 H33A . . 120.7 ?
    C34 C33 H33A . . 120.7 ?
    C35 C34 C33 . . 121.4(4) ?
    C35 C34 N10 . . 119.4(4) ?
    C33 C34 N10 . . 119.1(4) ?
    C36 C35 C34 . . 119.2(4) ?
    C36 C35 H35A . . 120.4 ?
    C34 C35 H35A . . 120.4 ?
    C35 C36 N11 . . 115.7(4) ?
    C35 C36 C31 . . 124.5(4) ?
    N11 C36 C31 . . 119.8(4) ?
    O10 C37 C42 . . 123.3(4) ?
    O10 C37 C38 . . 125.8(4) ?
    C42 C37 C38 . . 110.7(4) ?
    C39 C38 N12 . . 116.6(4) ?
    C39 C38 C37 . . 124.7(4) ?
    N12 C38 C37 . . 118.7(4) ?
    C38 C39 C40 . . 119.2(4) ?
    C38 C39 H39A . . 120.4 ?
    C40 C39 H39A . . 120.4 ?
    C39 C40 C41 . . 121.3(4) ?
    C39 C40 N13 . . 119.4(4) ?
    C41 C40 N13 . . 119.3(4) ?
    C42 C41 C40 . . 118.3(4) ?
    C42 C41 H41A . . 120.8 ?
    C40 C41 H41A . . 120.8 ?
    C41 C42 C37 . . 125.8(4) ?
    C41 C42 N14 . . 117.4(4) ?
    C37 C42 N14 . . 116.9(4) ?
loop_
    _geom_torsion_atom_site_label_1
    _geom_torsion_atom_site_label_2
    _geom_torsion_atom_site_label_3
    _geom_torsion_atom_site_label_4
    _geom_torsion_site_symmetry_1
    _geom_torsion_site_symmetry_2
    _geom_torsion_site_symmetry_3
    _geom_torsion_site_symmetry_4
    _geom_torsion
    _geom_torsion_publ_flag
    N5 Ni O1 C28 . . . . 179.5(3) ?
    N3 Ni O1 C28 . . . . -86.7(4) ?
    N1 Ni O1 C28 . . . . 88.5(4) ?
    O2 Ni O1 C28 . . . . -1.6(4) ?
    N7 Ni O1 C28 . . . . 134.9(14) ?
    N5 Ni N1 C7 . . . . 94.7(3) ?
    N3 Ni N1 C7 . . . . -4.4(5) ?
    O1 Ni N1 C7 . . . . -171.4(3) ?
    O2 Ni N1 C7 . . . . -76.2(3) ?
    N7 Ni N1 C7 . . . . 12.1(3) ?
    N5 Ni N1 C1 . . . . -74.3(4) ?
    N3 Ni N1 C1 . . . . -173.4(4) ?
    O1 Ni N1 C1 . . . . 19.6(4) ?
    O2 Ni N1 C1 . . . . 114.8(4) ?
    N7 Ni N1 C1 . . . . -156.9(5) ?
    N5 Ni N3 C10 . . . . -100.0(3) ?
    O1 Ni N3 C10 . . . . 165.4(3) ?
    N1 Ni N3 C10 . . . . -1.3(6) ?
    O2 Ni N3 C10 . . . . 71.4(3) ?
    N7 Ni N3 C10 . . . . -17.8(3) ?
    N5 Ni N3 C16 . . . . 91.7(4) ?
    O1 Ni N3 C16 . . . . -2.9(4) ?
    N1 Ni N3 C16 . . . . -169.6(4) ?
    O2 Ni N3 C16 . . . . -96.9(4) ?
    N7 Ni N3 C16 . . . . 173.9(4) ?
    N3 Ni N5 C18 . . . . 79.7(3) ?
    O1 Ni N5 C18 . . . . -175.9(3) ?
    N1 Ni N5 C18 . . . . -79.3(3) ?
    O2 Ni N5 C18 . . . . 10.5(10) ?
    N7 Ni N5 C18 . . . . 0.7(3) ?
    N3 Ni N5 C24 . . . . -104.1(4) ?
    O1 Ni N5 C24 . . . . 0.2(4) ?
    N1 Ni N5 C24 . . . . 96.9(4) ?
    O2 Ni N5 C24 . . . . -173.4(7) ?
    N7 Ni N5 C24 . . . . 176.9(4) ?
    N5 Ni N7 C9 . . . . 121.3(3) ?
    N3 Ni N7 C9 . . . . 27.1(2) ?
    O1 Ni N7 C9 . . . . 166.3(14) ?
    N1 Ni N7 C9 . . . . -146.9(3) ?
    O2 Ni N7 C9 . . . . -57.1(3) ?
    N5 Ni N7 C8 . . . . -118.4(3) ?
    N3 Ni N7 C8 . . . . 147.3(3) ?
    O1 Ni N7 C8 . . . . -73.5(15) ?
    N1 Ni N7 C8 . . . . -26.6(2) ?
    O2 Ni N7 C8 . . . . 63.1(2) ?
    N5 Ni N7 C17 . . . . 1.5(3) ?
    N3 Ni N7 C17 . . . . -92.8(3) ?
    O1 Ni N7 C17 . . . . 46.4(16) ?
    N1 Ni N7 C17 . . . . 93.2(3) ?
    O2 Ni N7 C17 . . . . -177.0(3) ?
    C7 N1 C1 C6 . . . . 1.1(4) ?
    Ni N1 C1 C6 . . . . 170.6(3) ?
    C7 N1 C1 C2 . . . . -177.1(4) ?
    Ni N1 C1 C2 . . . . -7.6(8) ?
    N1 C1 C2 C3 . . . . 177.8(4) ?
    C6 C1 C2 C3 . . . . -0.2(6) ?
    C1 C2 C3 C4 . . . . 0.4(7) ?
    C2 C3 C4 C5 . . . . -0.5(8) ?
    C3 C4 C5 C6 . . . . 0.2(7) ?
    C7 N2 C6 C1 . . . . -0.2(4) ?
    C25 N2 C6 C1 . . . . 178.2(4) ?
    C7 N2 C6 C5 . . . . 177.5(4) ?
    C25 N2 C6 C5 . . . . -4.1(7) ?
    N1 C1 C6 N2 . . . . -0.6(5) ?
    C2 C1 C6 N2 . . . . 177.8(4) ?
    N1 C1 C6 C5 . . . . -178.5(4) ?
    C2 C1 C6 C5 . . . . -0.1(6) ?
    C4 C5 C6 N2 . . . . -177.2(4) ?
    C4 C5 C6 C1 . . . . 0.1(7) ?
    C1 N1 C7 N2 . . . . -1.3(5) ?
    Ni N1 C7 N2 . . . . -174.1(3) ?
    C1 N1 C7 C8 . . . . 178.9(4) ?
    Ni N1 C7 C8 . . . . 6.1(5) ?
    C6 N2 C7 N1 . . . . 1.0(5) ?
    C25 N2 C7 N1 . . . . -177.4(4) ?
    C6 N2 C7 C8 . . . . -179.3(4) ?
    C25 N2 C7 C8 . . . . 2.4(7) ?
    C9 N7 C8 C7 . . . . 152.8(3) ?
    C17 N7 C8 C7 . . . . -82.8(4) ?
    Ni N7 C8 C7 . . . . 35.2(4) ?
    N1 C7 C8 N7 . . . . -29.5(5) ?
    N2 C7 C8 N7 . . . . 150.7(4) ?
    C8 N7 C9 C10 . . . . -147.5(3) ?
    C17 N7 C9 C10 . . . . 87.8(4) ?
    Ni N7 C9 C10 . . . . -30.6(4) ?
    C16 N3 C10 N4 . . . . 0.6(5) ?
    Ni N3 C10 N4 . . . . -171.7(3) ?
    C16 N3 C10 C9 . . . . 177.0(4) ?
    Ni N3 C10 C9 . . . . 4.7(5) ?
    C11 N4 C10 N3 . . . . 0.2(5) ?
    C26 N4 C10 N3 . . . . -180.0(4) ?
    C11 N4 C10 C9 . . . . -176.2(4) ?
    C26 N4 C10 C9 . . . . 3.7(7) ?
    N7 C9 C10 N3 . . . . 19.0(5) ?
    N7 C9 C10 N4 . . . . -165.0(4) ?
    C10 N4 C11 C16 . . . . -0.9(4) ?
    C26 N4 C11 C16 . . . . 179.3(4) ?
    C10 N4 C11 C12 . . . . 179.2(4) ?
    C26 N4 C11 C12 . . . . -0.6(7) ?
    C16 C11 C12 C13 . . . . -1.0(6) ?
    N4 C11 C12 C13 . . . . 178.9(4) ?
    C11 C12 C13 C14 . . . . 0.3(7) ?
    C12 C13 C14 C15 . . . . -0.1(7) ?
    C13 C14 C15 C16 . . . . 0.4(7) ?
    C12 C11 C16 N3 . . . . -178.8(4) ?
    N4 C11 C16 N3 . . . . 1.3(4) ?
    C12 C11 C16 C15 . . . . 1.4(6) ?
    N4 C11 C16 C15 . . . . -178.5(4) ?
    C10 N3 C16 C11 . . . . -1.1(5) ?
    Ni N3 C16 C11 . . . . 167.7(3) ?
    C10 N3 C16 C15 . . . . 178.6(4) ?
    Ni N3 C16 C15 . . . . -12.5(7) ?
    C14 C15 C16 C11 . . . . -1.0(6) ?
    C14 C15 C16 N3 . . . . 179.2(4) ?
    C9 N7 C17 C18 . . . . -121.2(4) ?
    C8 N7 C17 C18 . . . . 113.8(4) ?
    Ni N7 C17 C18 . . . . -3.2(4) ?
    C24 N5 C18 N6 . . . . -0.6(5) ?
    Ni N5 C18 N6 . . . . 176.9(3) ?
    C24 N5 C18 C17 . . . . 179.4(4) ?
    Ni N5 C18 C17 . . . . -3.1(5) ?
    C19 N6 C18 N5 . . . . 0.7(5) ?
    C27 N6 C18 N5 . . . . 176.5(4) ?
    C19 N6 C18 C17 . . . . -179.3(4) ?
    C27 N6 C18 C17 . . . . -3.6(7) ?
    N7 C17 C18 N5 . . . . 4.4(6) ?
    N7 C17 C18 N6 . . . . -175.5(4) ?
    C18 N6 C19 C24 . . . . -0.5(5) ?
    C27 N6 C19 C24 . . . . -176.3(4) ?
    C18 N6 C19 C20 . . . . -178.9(5) ?
    C27 N6 C19 C20 . . . . 5.2(8) ?
    N6 C19 C20 C21 . . . . 177.9(5) ?
    C24 C19 C20 C21 . . . . -0.3(7) ?
    C19 C20 C21 C22 . . . . 0.8(7) ?
    C20 C21 C22 C23 . . . . -0.6(8) ?
    C21 C22 C23 C24 . . . . -0.2(7) ?
    N6 C19 C24 C23 . . . . -179.1(4) ?
    C20 C19 C24 C23 . . . . -0.5(7) ?
    N6 C19 C24 N5 . . . . 0.1(5) ?
    C20 C19 C24 N5 . . . . 178.8(4) ?
    C22 C23 C24 C19 . . . . 0.7(7) ?
    C22 C23 C24 N5 . . . . -178.3(4) ?
    C18 N5 C24 C19 . . . . 0.3(5) ?
    Ni N5 C24 C19 . . . . -176.0(3) ?
    C18 N5 C24 C23 . . . . 179.4(5) ?
    Ni N5 C24 C23 . . . . 3.1(8) ?
    Ni O1 C28 N8 . . . . -167.6(3) ?
    C29 N8 C28 O1 . . . . 1.6(8) ?
    C30 N8 C28 O1 . . . . -179.4(4) ?
    O3 O3 C31 C32 1 . . . 0.00(4) ?
    O3 O3 C31 C36 1 . . . 0.00(17) ?
    O3 C31 C32 C33 1 . . . 175.3(4) ?
    O3 C31 C32 C33 . . . . 175.3(4) ?
    C36 C31 C32 C33 . . . . -5.2(6) ?
    O3 C31 C32 N9 1 . . . -3.0(7) ?
    O3 C31 C32 N9 . . . . -3.0(7) ?
    C36 C31 C32 N9 . . . . 176.5(4) ?
    O5 N9 C32 C33 . . . . -11.2(7) ?
    O4 N9 C32 C33 . . . . 165.0(5) ?
    O5 N9 C32 C31 . . . . 167.2(5) ?
    O4 N9 C32 C31 . . . . -16.6(7) ?
    C31 C32 C33 C34 . . . . 2.7(7) ?
    N9 C32 C33 C34 . . . . -178.9(4) ?
    C32 C33 C34 C35 . . . . 2.1(7) ?
    C32 C33 C34 N10 . . . . -176.9(4) ?
    O6 N10 C34 C35 . . . . -176.9(4) ?
    O7 N10 C34 C35 . . . . 2.0(7) ?
    O6 N10 C34 C33 . . . . 2.1(7) ?
    O7 N10 C34 C33 . . . . -179.0(4) ?
    C33 C34 C35 C36 . . . . -3.8(7) ?
    N10 C34 C35 C36 . . . . 175.2(4) ?
    C34 C35 C36 N11 . . . . 179.7(4) ?
    C34 C35 C36 C31 . . . . 0.7(7) ?
    O9 N11 C36 C35 . . . . 149.3(5) ?
    O8 N11 C36 C35 . . . . -29.7(7) ?
    O9 N11 C36 C31 . . . . -31.7(7) ?
    O8 N11 C36 C31 . . . . 149.3(5) ?
    O3 C31 C36 C35 1 . . . -177.0(4) ?
    O3 C31 C36 C35 . . . . -177.0(4) ?
    C32 C31 C36 C35 . . . . 3.5(6) ?
    O3 C31 C36 N11 1 . . . 4.1(7) ?
    O3 C31 C36 N11 . . . . 4.1(7) ?
    C32 C31 C36 N11 . . . . -175.4(4) ?
    O12 N12 C38 C39 . . . . 27.7(6) ?
    O11 N12 C38 C39 . . . . -152.9(4) ?
    O12 N12 C38 C37 . . . . -149.4(5) ?
    O11 N12 C38 C37 . . . . 29.9(6) ?
    O10 C37 C38 C39 . . . . -178.5(4) ?
    C42 C37 C38 C39 . . . . -2.4(6) ?
    O10 C37 C38 N12 . . . . -1.6(7) ?
    C42 C37 C38 N12 . . . . 174.5(4) ?
    N12 C38 C39 C40 . . . . -176.3(4) ?
    C37 C38 C39 C40 . . . . 0.7(7) ?
    C38 C39 C40 C41 . . . . 2.3(6) ?
    C38 C39 C40 N13 . . . . -179.8(4) ?
    O13 N13 C40 C39 . . . . 2.2(6) ?
    O14 N13 C40 C39 . . . . -176.2(4) ?
    O13 N13 C40 C41 . . . . -179.8(4) ?
    O14 N13 C40 C41 . . . . 1.8(6) ?
    C39 C40 C41 C42 . . . . -3.0(6) ?
    N13 C40 C41 C42 . . . . 179.0(4) ?
    C40 C41 C42 C37 . . . . 1.0(7) ?
    C40 C41 C42 N14 . . . . -179.6(4) ?
    O10 C37 C42 C41 . . . . 177.8(4) ?
    C38 C37 C42 C41 . . . . 1.6(6) ?
    O10 C37 C42 N14 . . . . -1.6(7) ?
    C38 C37 C42 N14 . . . . -177.8(4) ?
    O16 N14 C42 C41 . . . . 128.6(5) ?
    O15 N14 C42 C41 . . . . -49.3(6) ?
    O16 N14 C42 C37 . . . . -51.9(6) ?
    O15 N14 C42 C37 . . . . 130.2(5) ?
loop_
    _geom_hbond_atom_site_label_D
    _geom_hbond_atom_site_label_H
    _geom_hbond_atom_site_label_A
    _geom_hbond_site_symmetry_A
    _geom_hbond_distance_DH
    _geom_hbond_distance_HA
    _geom_hbond_distance_DA
    _geom_hbond_angle_DHA
    O2 H2D O3 1 0.86(2) 1.86(2) 2.708(4) 169(6)
    O2 H2C O3 2_666 0.85(2) 1.95(3) 2.763(4) 160(7)
