# Supplementary material for: Aqua(dimethylformamide){tris[(1-methyl-1H-benzimidazol-2-yl)methyl]amine}nickel(II) dipicrate
Source: Acta Crystallogr Sect E Struct Rep Online. 2010 Jul 31;66(Pt 8):m1025. doi: 10.1107/S1600536810029181 (PMC3007476; doi:10.1107/S1600536810029181)
Supplement: Supplementary file 2 [file e-66-m1025-Isup2.hkl]

# 
# h,k,l, Fc-squared, Fo-squared, sigma(Fo-squared) and status flag 
# 
data_I
_shelx_title ' G0554 in P1                      P-1' 
_shelx_refln_list_code          4 
_shelx_F_calc_maximum      316.99 
_exptl_crystal_F_000      1091.73 
_reflns_d_resolution_high  0.8255 
 
loop_ 
 _symmetry_equiv_pos_as_xyz 
 'x, y, z' 
 '-x, -y, -z' 
 
_cell_length_a    12.0768 
_cell_length_b    13.2619 
_cell_length_c    15.3544 
_cell_angle_alpha 108.583 
_cell_angle_beta   95.703 
_cell_angle_gamma  99.506 
 
_shelx_F_squared_multiplier     1.000 
 
loop_ 
 _refln_index_h 
 _refln_index_k 
 _refln_index_l 
 _refln_F_squared_calc 
 _refln_F_squared_meas 
 _refln_F_squared_sigma 
 _refln_observed_status 
   2   0   0     1066.83      903.00     11.26 o 
   3   0   0     1395.35     1284.95     14.03 o 
   4   0   0      891.50      752.55     12.38 o 
   5   0   0       50.68       84.53     10.98 o 
   6   0   0     1209.09     1209.93     17.63 o 
   7   0   0      515.29      538.82     13.69 o 
   8   0   0      498.39      513.63     18.08 o 
   9   0   0        1.35        5.86      8.88 o 
  10   0   0      614.27      563.46     20.65 o 
  11   0   0     1373.65     1466.33     31.44 o 
  12   0   0      493.93      557.75     32.35 o 
  13   0   0      248.21      227.55    135.84 o 
  14   0   0        1.39        9.14     15.27 o 
 -14   1   0      183.41       28.87     23.29 o 
 -13   1   0       20.07        6.14     15.97 o 
 -12   1   0       15.38       11.51     11.13 o 
 -11   1   0      735.66      794.86     21.78 o 
 -10   1   0     1041.15     1155.80     24.08 o 
  -9   1   0      293.59      360.21     28.30 o 
  -8   1   0     1523.34     1595.95     21.09 o 
  -7   1   0     2741.74     2884.20     23.90 o 
  -6   1   0      280.31      243.15      9.16 o 
  -5   1   0       60.93       59.18      8.79 o 
  -4   1   0      328.68      336.25     12.27 o 
  -3   1   0     5859.35     5636.11     37.60 o 
  -2   1   0     1948.70     1888.95     20.51 o 
   2   1   0     9507.22     8948.40     63.21 o 
   3   1   0      282.42      289.29      6.71 o 
   4   1   0      158.74      111.32      8.28 o 
   5   1   0      292.87      262.53     10.23 o 
   6   1   0     6288.30     6170.17     42.86 o 
   7   1   0      248.18      236.82     10.07 o 
   8   1   0      513.05      493.31     13.82 o 
   9   1   0      859.90      922.22     21.83 o 
  10   1   0        5.41       11.70     10.03 o 
  11   1   0       38.94       40.98     12.88 o 
  12   1   0      429.49      430.80     24.60 o 
  13   1   0       94.97       50.68     19.42 o 
  14   1   0        2.42        0.52     26.90 o 
 -14   2   0      137.87       61.30     23.11 o 
 -13   2   0      221.02      225.95     22.43 o 
 -12   2   0      389.11      428.24     22.67 o 
 -11   2   0     1155.69     1129.64     24.17 o 
 -10   2   0       25.10       28.56     11.50 o 
  -9   2   0      203.53      228.83     18.81 o 
  -8   2   0       32.71       14.89     10.65 o 
  -7   2   0     1349.33     1460.95     20.19 o 
  -6   2   0      420.39      382.70     13.86 o 
  -5   2   0     1016.76      999.71     16.86 o 
  -4   2   0      167.47      163.98     12.99 o 
  -3   2   0      783.51      628.87     20.40 o 
  -2   2   0     3606.14     3392.55     32.00 o 
  -1   2   0     1803.17     1718.59     18.78 o 
   0   2   0       56.18       55.22      6.03 o 
   1   2   0    18102.04    17650.30    203.35 o 
   2   2   0      449.60      459.13     13.51 o 
   3   2   0      525.62      465.08     11.83 o 
   4   2   0        5.30       10.47      3.55 o 
   5   2   0     1629.59     1919.73     28.80 o 
   6   2   0      704.03      675.92      8.72 o 
   7   2   0     1395.55     1302.03     15.29 o 
   8   2   0     1182.49     1085.08     14.00 o 
   9   2   0      217.05      203.47      9.11 o 
  10   2   0      143.87      134.59      9.90 o 
  11   2   0      764.91      717.03     46.18 o 
  12   2   0       55.76       56.53     16.13 o 
  13   2   0       70.37        0.00     17.70 o 
 -14   3   0      409.26      345.08     29.33 o 
 -13   3   0      388.96      456.56     28.64 o 
 -12   3   0      606.82      645.83     26.72 o 
 -11   3   0      615.61      614.67     23.43 o 
 -10   3   0     1322.24     1401.07     26.05 o 
  -9   3   0      306.00      319.29     16.53 o 
  -8   3   0     2685.73     2685.30     33.81 o 
  -7   3   0      397.33      359.76     14.56 o 
  -6   3   0      960.35      929.13     17.61 o 
  -5   3   0        5.32        0.44      8.02 o 
  -4   3   0     1646.86     1489.47     26.98 o 
  -3   3   0     2598.26     2645.94    139.95 o 
  -2   3   0      513.30      383.31     17.74 o 
  -1   3   0      131.86      102.94     12.75 o 
   0   3   0     1505.21     1328.41     40.78 o 
   1   3   0     1303.24     1174.99     16.67 o 
   2   3   0      424.87      380.25      9.33 o 
   3   3   0       96.15      462.06     40.62 o 
   4   3   0     4021.73     4143.61     39.56 o 
   5   3   0     1615.52     1553.64     15.35 o 
   6   3   0      296.20      253.07     11.95 o 
   7   3   0      387.85      421.31      8.18 o 
   8   3   0       34.15       23.45      4.52 o 
   9   3   0        6.53        0.00      4.58 o 
  10   3   0     1402.72     1332.54     79.69 o 
  11   3   0      144.78      103.60     25.92 o 
  12   3   0      285.86        0.00     22.19 o 
  13   3   0       74.82        0.52     23.28 o 
 -14   4   0        4.24       15.74     21.38 o 
 -13   4   0      169.59      156.58     23.73 o 
 -12   4   0      140.78      151.62     20.68 o 
 -11   4   0      211.01      266.37     34.67 o 
 -10   4   0     3700.80     3809.78     63.15 o 
  -9   4   0      549.40      599.75     21.28 o 
  -8   4   0     1063.92     1097.35     22.76 o 
  -7   4   0       35.68       25.20     10.99 o 
  -6   4   0      948.45     1052.45     56.98 o 
  -5   4   0       42.89       53.15     14.21 o 
  -4   4   0     1290.93     1304.61     30.46 o 
  -3   4   0      771.07      711.69     36.01 o 
  -2   4   0      144.84      138.73     16.21 o 
  -1   4   0      464.69      443.40     29.52 o 
   0   4   0      499.33      399.79     18.86 o 
   1   4   0     1281.29     1145.14     18.29 o 
   2   4   0      464.07      461.08     12.83 o 
   3   4   0      496.16      380.40     20.58 o 
   4   4   0        6.46        0.00      3.41 o 
   5   4   0     1690.77     1564.51     17.13 o 
   6   4   0        9.59       10.99      2.96 o 
   7   4   0     1689.65     1684.27     40.05 o 
   8   4   0      925.45      934.34     27.17 o 
   9   4   0        2.26        1.12      6.36 o 
  10   4   0       13.44       16.56     41.91 o 
  11   4   0       80.16        0.00     21.21 o 
  12   4   0       21.28        0.00     21.73 o 
 -14   5   0       37.79       11.67     22.93 o 
 -13   5   0       50.11       10.81     17.33 o 
 -12   5   0      114.39      127.42     21.62 o 
 -11   5   0     1326.85     1273.61     33.09 o 
 -10   5   0       84.84       72.61     19.24 o 
  -9   5   0      192.61      213.63     18.28 o 
  -8   5   0      203.57      233.66     19.23 o 
  -7   5   0      478.54      497.08     24.32 o 
  -6   5   0     5772.53     5885.66     62.20 o 
  -5   5   0     2640.93     2360.65     36.05 o 
  -4   5   0     1672.88     1447.21     29.28 o 
  -3   5   0     1973.62     1692.06     34.76 o 
  -2   5   0     1063.89      884.09     23.01 o 
  -1   5   0     1863.01     1651.33     26.72 o 
   0   5   0     3017.71     3032.12     42.38 o 
   1   5   0    11706.79    11837.68    134.60 o 
   2   5   0     2040.09     2087.05     25.89 o 
   3   5   0     2028.66     2253.80     22.00 o 
   4   5   0      735.24      822.89     12.07 o 
   5   5   0      360.88      386.39     20.45 o 
   6   5   0     2235.15     2321.26     37.73 o 
   7   5   0     1737.45     1776.59     52.10 o 
   8   5   0        7.40        9.31     22.77 o 
   9   5   0      684.36      730.95     45.04 o 
  10   5   0      592.05      662.55     47.62 o 
  11   5   0      346.03      424.37     48.13 o 
  12   5   0      165.14        0.00     24.32 o 
 -14   6   0       73.98       80.25     29.62 o 
 -13   6   0      192.96      202.52     67.52 o 
 -12   6   0        4.07        8.31     20.33 o 
 -11   6   0      269.56      304.95     31.63 o 
 -10   6   0      581.12      575.25     25.03 o 
  -9   6   0     1771.19     1816.73     33.53 o 
  -8   6   0      241.37      225.43     24.35 o 
  -7   6   0       39.40       42.48     18.89 o 
  -6   6   0       72.19       91.77     24.61 o 
  -5   6   0     1412.10     1401.46     32.03 o 
  -4   6   0     3245.96     3471.93     45.51 o 
  -3   6   0     1896.74     1758.41     37.39 o 
  -2   6   0     1040.57     1140.95     26.31 o 
  -1   6   0       93.62       69.33     14.00 o 
   0   6   0     8563.74     9006.90     80.02 o 
   1   6   0     1439.02     1172.80     21.22 o 
   2   6   0     5829.06     5762.54     48.82 o 
   3   6   0      538.07      591.64     15.88 o 
   4   6   0       10.69       64.34     10.18 o 
   5   6   0      123.37      166.41     14.11 o 
   6   6   0       19.72       39.63      4.34 o 
   7   6   0      250.20      211.14     32.09 o 
   8   6   0      693.41      785.84     44.52 o 
   9   6   0        6.95        0.00     45.53 o 
  10   6   0       64.62       65.71     35.18 o 
  11   6   0      211.87        0.00     22.25 o 
 -14   7   0       41.52       28.15     29.08 o 
 -13   7   0       22.67       23.83     21.98 o 
 -12   7   0      454.53      458.90     39.33 o 
 -11   7   0       45.18       38.69     19.05 o 
 -10   7   0      149.01      147.42     23.10 o 
  -9   7   0      217.43      221.24     27.35 o 
  -8   7   0      635.40      692.49     40.91 o 
  -7   7   0     2334.32     2271.03     45.62 o 
  -6   7   0      509.45      556.40     29.69 o 
  -5   7   0        6.11       23.38     19.39 o 
  -4   7   0        3.59       18.20     15.66 o 
  -3   7   0     1354.80     1252.36     29.88 o 
  -2   7   0       26.65       22.07     14.51 o 
  -1   7   0     1475.10     1454.83     28.56 o 
   0   7   0      227.43      279.29     17.61 o 
   1   7   0     2162.17     2193.78     35.01 o 
   2   7   0      849.69      979.67     23.88 o 
   3   7   0      449.14      387.12     21.45 o 
   4   7   0        4.54        0.00      9.37 o 
   5   7   0      373.19      371.43      9.50 o 
   6   7   0      261.69      182.62     22.25 o 
   7   7   0       30.62        0.00     23.80 o 
   8   7   0     1096.91     1066.19     53.34 o 
   9   7   0      166.93      168.69     38.29 o 
  10   7   0       80.83      107.11     39.32 o 
  11   7   0       95.00        0.00     23.28 o 
 -13   8   0      241.43        0.00     23.31 o 
 -12   8   0      275.23      354.70     30.18 o 
 -11   8   0       54.23       86.85     22.43 o 
 -10   8   0       38.83       10.49     26.97 o 
  -9   8   0      523.60      635.16     35.94 o 
  -8   8   0        8.86       20.31     22.00 o 
  -7   8   0      433.64      456.91     40.89 o 
  -6   8   0       29.65       58.01     22.50 o 
  -5   8   0     1108.38     1061.14     52.06 o 
  -4   8   0     1711.90     1568.29     37.93 o 
  -3   8   0     2201.23     2088.14     40.24 o 
  -2   8   0       18.49       25.62     18.46 o 
  -1   8   0      611.13      535.70     24.10 o 
   0   8   0      128.45      111.01     22.77 o 
   1   8   0      591.56      679.84     26.62 o 
   2   8   0      538.92      597.71     19.97 o 
   3   8   0      195.99      231.59     16.24 o 
   4   8   0      390.32      367.74     14.75 o 
   5   8   0        0.60        0.39      5.10 o 
   6   8   0       52.22       62.32     10.87 o 
   7   8   0      315.30      428.51     43.47 o 
   8   8   0      467.93      490.66     46.58 o 
   9   8   0      133.46      180.59     40.88 o 
  10   8   0      246.74      302.73     75.03 o 
 -13   9   0      396.54      501.24     43.73 o 
 -12   9   0      436.35      370.29    124.13 o 
 -11   9   0       12.74       22.59     20.80 o 
 -10   9   0      573.51      492.07     38.28 o 
  -9   9   0      221.99      236.62     32.31 o 
  -8   9   0      368.71      347.11     33.80 o 
  -7   9   0       41.70       54.24     25.49 o 
  -6   9   0       98.73       99.22     26.07 o 
  -5   9   0        9.93        0.00     25.96 o 
  -4   9   0      417.07      429.47     34.94 o 
  -3   9   0      222.14      258.28     28.46 o 
  -2   9   0      660.14      653.38     28.86 o 
  -1   9   0     2075.65     2125.36     40.01 o 
   0   9   0     1822.71     1724.87     34.90 o 
   1   9   0      821.25      930.70     26.36 o 
   2   9   0      315.78      399.84     27.43 o 
   3   9   0        3.63        9.59     11.94 o 
   4   9   0     1601.26     1630.65     70.72 o 
   5   9   0      617.37      606.07     15.82 o 
   6   9   0       63.00       74.17      8.99 o 
   7   9   0       28.61       40.36     33.11 o 
   8   9   0        6.63       29.49     52.26 o 
   9   9   0        6.09        0.00     43.46 o 
 -12  10   0       11.82        0.00     18.98 o 
 -11  10   0      303.20      206.57    165.34 o 
 -10  10   0       36.55       39.67     29.09 o 
  -9  10   0     1324.14     1412.00     50.13 o 
  -8  10   0     1055.73     1002.16     45.70 o 
  -7  10   0      512.89      503.53     37.41 o 
  -6  10   0     2342.00     2386.34     54.47 o 
  -5  10   0      497.54      588.52     48.91 o 
  -4  10   0      597.68      528.82     37.78 o 
  -3  10   0       22.03       12.45     19.92 o 
  -2  10   0      118.87      106.02     26.10 o 
  -1  10   0       73.77       77.47     23.28 o 
   0  10   0      224.50      249.96     28.60 o 
   1  10   0      496.88      539.78     37.06 o 
   2  10   0      246.53      208.34     22.88 o 
   3  10   0      266.40      245.48     19.43 o 
   4  10   0     3240.35     3032.32     41.60 o 
   5  10   0      125.47      144.33     15.85 o 
   6  10   0      912.00      777.18     95.26 o 
   7  10   0      174.39      216.82     69.86 o 
   8  10   0       35.89       52.26     39.32 o 
 -12  11   0      211.99      105.80     72.75 o 
 -11  11   0       92.58       51.66     57.69 o 
 -10  11   0       50.25       21.48     29.22 o 
  -9  11   0      168.65      168.17     35.43 o 
  -8  11   0      611.47      577.19     42.90 o 
  -7  11   0       97.99      133.73     32.07 o 
  -6  11   0      355.18      327.47     43.15 o 
  -5  11   0      276.10      250.91     32.44 o 
  -4  11   0      123.99      132.66     28.22 o 
  -3  11   0      660.51      641.21     52.74 o 
  -2  11   0     1014.22     1028.32     36.95 o 
  -1  11   0     1793.61     1768.11     41.90 o 
   0  11   0     1712.02     1866.51     40.57 o 
   1  11   0        7.40        9.72     14.54 o 
   2  11   0      166.72      211.67     19.82 o 
   3  11   0       46.75       28.08     16.63 o 
   4  11   0       65.13       53.29     17.59 o 
   5  11   0        0.51        3.90      9.45 o 
   6  11   0      204.86      168.61     49.94 o 
   7  11   0       57.45       78.13     42.95 o 
 -11  12   0        2.11        0.00     32.66 o 
 -10  12   0      201.98      192.55     46.56 o 
  -9  12   0      599.38      612.80     52.80 o 
  -8  12   0     1392.71     1458.50     81.83 o 
  -7  12   0       25.57       58.04     30.95 o 
  -6  12   0      260.13      235.92     35.69 o 
  -5  12   0      133.67      121.35     30.82 o 
  -4  12   0        3.10        0.00     27.35 o 
  -3  12   0        0.71        0.00     20.75 o 
  -2  12   0       40.74      158.74     32.08 o 
  -1  12   0      894.41      981.13     43.29 o 
   0  12   0      217.40      205.20     30.21 o 
   1  12   0      241.40      172.68     27.73 o 
   2  12   0      216.97      262.60     56.92 o 
   3  12   0      202.41      175.93     28.72 o 
   4  12   0      798.39      806.71     27.61 o 
   5  12   0      180.72      120.20     68.05 o 
   6  12   0       19.17       43.46     66.75 o 
 -10  13   0        0.76        3.91     30.01 o 
  -9  13   0       24.01       45.53     33.94 o 
  -8  13   0      241.43      260.21     51.23 o 
  -7  13   0        3.33        8.66     27.08 o 
  -6  13   0      459.46      478.64     42.40 o 
  -5  13   0        1.72        7.04     24.49 o 
  -4  13   0      892.15     1022.83     55.34 o 
  -3  13   0        1.54        0.00     23.46 o 
  -2  13   0      145.63      140.28     27.83 o 
  -1  13   0       97.91       95.19     25.23 o 
   0  13   0      469.64      548.71     39.85 o 
   1  13   0       50.50       39.03     19.74 o 
   2  13   0       99.00       80.77     19.82 o 
   3  13   0      153.90      118.67     23.03 o 
   4  13   0      222.70      236.35     38.94 o 
  -8  14   0       31.11        7.69     34.84 o 
  -7  14   0      409.89      380.78     77.89 o 
  -6  14   0      515.38      612.74     47.11 o 
  -5  14   0      116.28      184.59     37.02 o 
  -4  14   0        5.90        0.00     30.86 o 
  -3  14   0       22.75       20.59     25.10 o 
  -2  14   0       12.76        0.00     26.22 o 
  -1  14   0      104.91      101.46     34.19 o 
   0  14   0       27.37       26.70     26.72 o 
   1  14   0       61.53       47.62     21.35 o 
   2  14   0        3.96        8.21     18.96 o 
  -5  15   0       36.69        0.00     34.15 o 
  -4  15   0       14.75        9.20     26.71 o 
  -3  15   0        2.21       24.58     31.79 o 
  -2  15   0      197.17      250.83     34.90 o 
  -1  15   0       29.62        7.81     42.43 o 
   0 -15   1       26.14       11.42     21.81 o 
   1 -15   1       92.09       63.30     27.92 o 
   2 -15   1       52.35       60.00     33.39 o 
   3 -15   1       23.85       25.11     27.22 o 
   4 -15   1      157.83      221.82     58.73 o 
   5 -15   1      195.77      232.55     50.58 o 
   6 -15   1       48.60       62.98     35.80 o 
  -3 -14   1       85.38       83.47     20.18 o 
  -2 -14   1      112.34      102.16     22.54 o 
  -1 -14   1       84.48       70.02     35.95 o 
   0 -14   1        4.73       19.00     25.92 o 
   1 -14   1      225.20      150.44     39.07 o 
   2 -14   1      129.92      201.19     31.56 o 
   3 -14   1       11.42       16.23     28.45 o 
   4 -14   1      238.33      282.56     43.99 o 
   5 -14   1      528.52      659.77     56.42 o 
   6 -14   1      183.02      309.16     51.47 o 
   7 -14   1       68.18       95.46     42.69 o 
   8 -14   1      150.10      188.70     42.71 o 
  -5 -13   1       31.59       36.13     20.18 o 
  -4 -13   1       80.45       66.90     25.54 o 
  -3 -13   1      549.19      500.43     25.71 o 
  -2 -13   1      862.58      866.54     57.72 o 
  -1 -13   1      187.24      147.11     24.02 o 
   0 -13   1       20.80       17.12     28.97 o 
   1 -13   1       22.73       20.60     21.49 o 
   2 -13   1      239.57      280.06     31.94 o 
   3 -13   1       26.59       24.87     24.82 o 
   4 -13   1        7.31        9.65     37.52 o 
   5 -13   1      162.99      133.39     33.94 o 
   6 -13   1       85.58      108.04     33.57 o 
   7 -13   1       18.69       23.15     36.91 o 
   8 -13   1      326.38      427.46     52.48 o 
   9 -13   1      435.74      455.03     48.31 o 
  10 -13   1      310.65      299.16     45.76 o 
  -6 -12   1       78.09      115.90     43.98 o 
  -5 -12   1       26.61       12.89     12.14 o 
  -4 -12   1      165.74      195.71     20.70 o 
  -3 -12   1      172.47      122.03     42.43 o 
  -2 -12   1       13.27       28.21     20.19 o 
  -1 -12   1      123.10      102.03     23.29 o 
   0 -12   1       14.36        8.55     21.86 o 
   1 -12   1       58.04      103.89     30.58 o 
   2 -12   1      849.23      897.28     66.01 o 
   3 -12   1     1431.22     1574.82     94.53 o 
   4 -12   1     1966.62     2103.28     53.93 o 
   5 -12   1      674.85      714.80     50.36 o 
   6 -12   1      521.52      560.18     41.24 o 
   7 -12   1      165.97      195.52     36.24 o 
   8 -12   1       25.23       13.70     27.22 o 
   9 -12   1       24.91       11.16     28.09 o 
  10 -12   1        2.00       15.58     29.71 o 
  11 -12   1       21.38        6.62     28.21 o 
  -8 -11   1        2.59       30.01     37.25 o 
  -7 -11   1       84.31      126.25     43.98 o 
  -6 -11   1      107.72       91.83     28.47 o 
  -5 -11   1      310.86      388.74     21.73 o 
  -4 -11   1      754.80      835.05     23.76 o 
  -3 -11   1     2005.67     1992.49     41.19 o 
  -2 -11   1        9.89        4.23     12.89 o 
  -1 -11   1     1370.37     1424.49     40.30 o 
   0 -11   1      241.29      244.90     28.81 o 
   1 -11   1        1.74        0.00     23.51 o 
   2 -11   1      152.87      177.61     27.46 o 
   3 -11   1        3.71        1.84     36.99 o 
   4 -11   1       12.89        0.00     23.87 o 
   5 -11   1     1353.30     1505.28     47.49 o 
   6 -11   1       30.26        0.00     20.98 o 
   7 -11   1      669.03      742.24     42.36 o 
   8 -11   1        6.05       28.36     27.59 o 
   9 -11   1      720.29      799.73     46.94 o 
  10 -11   1       29.20       49.44     30.70 o 
  11 -11   1       34.12       21.42     29.96 o 
  12 -11   1        9.45       12.96     22.98 o 
  -9 -10   1        5.56        0.00     32.08 o 
  -8 -10   1        0.59        0.00     27.94 o 
  -7 -10   1        9.78       13.28     15.52 o 
  -6 -10   1      123.91      108.85     10.05 o 
  -5 -10   1       41.02       50.40     15.45 o 
  -4 -10   1      621.06      611.85     20.09 o 
  -3 -10   1      246.54      296.16     18.72 o 
  -2 -10   1      136.26      142.60     21.69 o 
  -1 -10   1      774.39      908.42     30.29 o 
   0 -10   1      187.04      244.90     24.08 o 
   1 -10   1     1008.25     1051.64     41.06 o 
   2 -10   1      533.89      559.11     45.81 o 
   3 -10   1      464.46      490.32     32.08 o 
   4 -10   1       63.57       67.35     24.74 o 
   5 -10   1      186.56      163.28     29.09 o 
   6 -10   1      485.75      392.77     53.98 o 
   7 -10   1       41.15       57.15     27.23 o 
   8 -10   1       10.85        0.00     26.10 o 
   9 -10   1      614.37      656.21     65.74 o 
  10 -10   1       93.20       86.64     31.70 o 
  11 -10   1       81.22      128.73     34.19 o 
  12 -10   1        6.40       37.52     26.32 o 
  -9  -9   1       34.48       41.91     54.85 o 
  -8  -9   1      172.59      153.08     13.80 o 
  -7  -9   1       24.75       14.00      9.05 o 
  -6  -9   1      270.95      261.48     15.48 o 
  -5  -9   1     1448.30     1543.53     25.92 o 
  -4  -9   1       50.94       34.88     11.69 o 
  -3  -9   1        0.48        6.11     22.25 o 
  -2  -9   1      364.34      463.01     24.90 o 
  -1  -9   1      375.65      380.91     27.06 o 
   0  -9   1      109.79      150.50     38.55 o 
   1  -9   1       17.29       36.09     25.09 o 
   2  -9   1        2.28        0.00     21.88 o 
   3  -9   1     4104.61     4110.93     59.34 o 
   4  -9   1      244.57      310.56     28.97 o 
   5  -9   1     1428.69     1424.86     41.74 o 
   6  -9   1      541.80      523.41     35.46 o 
   7  -9   1      336.24      401.49     35.97 o 
   8  -9   1        4.20        0.00     29.57 o 
   9  -9   1       70.20       62.70     27.35 o 
  10  -9   1      204.21      201.73     35.19 o 
  11  -9   1      376.50      354.45     32.19 o 
  12  -9   1      138.35       88.51     39.39 o 
  13  -9   1       21.35        2.24     28.64 o 
 -10  -8   1       46.33       56.40     55.88 o 
  -9  -8   1       56.34       83.82     35.18 o 
  -8  -8   1      140.46      117.68      5.44 o 
  -7  -8   1      642.31      551.49     13.99 o 
  -6  -8   1      105.12      163.85     17.85 o 
  -5  -8   1      214.07      217.64     11.65 o 
  -4  -8   1       27.99       40.68     12.84 o 
  -3  -8   1      646.59      641.75     19.76 o 
  -2  -8   1      472.91      454.17     23.55 o 
  -1  -8   1       86.21       60.50     15.68 o 
   0  -8   1        1.21        0.00     12.74 o 
   1  -8   1     3834.24     3924.86     56.15 o 
   2  -8   1      611.32      671.02     31.96 o 
   3  -8   1      637.45      582.46     27.71 o 
   4  -8   1     2245.34     2420.09     69.24 o 
   5  -8   1       10.35       37.35     20.75 o 
   6  -8   1      398.05      375.85     30.34 o 
   7  -8   1     3122.22     2928.88     61.36 o 
   8  -8   1      842.29      890.78     57.72 o 
   9  -8   1      809.34      889.45     44.26 o 
  10  -8   1      229.87      189.80     23.88 o 
  11  -8   1      112.62      138.57     31.87 o 
  12  -8   1      504.00      558.66     31.19 o 
  13  -8   1       68.12       22.79     21.23 o 
 -11  -7   1      420.92      470.96     49.68 o 
 -10  -7   1      322.39      411.42     44.51 o 
  -9  -7   1      240.36      254.60     38.81 o 
  -8  -7   1       28.19       25.01      7.64 o 
  -7  -7   1      134.15      127.74      8.64 o 
  -6  -7   1      234.60      273.85     36.48 o 
  -5  -7   1      362.73      389.44     13.58 o 
  -4  -7   1      270.74      299.31     12.26 o 
  -3  -7   1     2091.07     2179.39     32.09 o 
  -2  -7   1     1642.13     1706.84     36.44 o 
  -1  -7   1     5261.14     5426.99     58.53 o 
   0  -7   1      168.53      186.92     24.58 o 
   1  -7   1     1582.59     1618.57     30.90 o 
   2  -7   1       10.36       10.49     13.54 o 
   3  -7   1       68.44       79.23     28.46 o 
   4  -7   1     2447.23     2506.57     42.44 o 
   5  -7   1      574.74      580.84     33.13 o 
   6  -7   1      227.91      297.96     26.21 o 
   7  -7   1      724.55      755.90     32.36 o 
   8  -7   1       47.75       38.69     21.01 o 
   9  -7   1     2458.53     2319.60     51.85 o 
  10  -7   1      126.90       88.77     19.76 o 
  11  -7   1        9.23       14.20     18.20 o 
  12  -7   1      191.65      169.03     27.29 o 
  13  -7   1      276.09      253.33     84.71 o 
  14  -7   1      185.40      125.30     89.54 o 
 -12  -6   1      179.93        0.00     22.77 o 
 -11  -6   1      406.86      462.68     47.10 o 
 -10  -6   1     1016.21     1018.96     77.66 o 
  -9  -6   1      988.57      800.40     40.37 o 
  -8  -6   1        2.37        3.31      4.82 o 
  -7  -6   1        2.65        0.00      7.30 o 
  -6  -6   1       28.73       38.12     13.28 o 
  -5  -6   1      500.86      464.84     11.80 o 
  -4  -6   1     2331.73     2365.97     23.50 o 
  -3  -6   1      528.50      498.64     14.28 o 
  -2  -6   1       47.07       44.87     10.61 o 
  -1  -6   1      161.64      114.31     15.78 o 
   0  -6   1     1651.45     1581.36     26.94 o 
   1  -6   1     3772.99     3848.31     49.63 o 
   2  -6   1      399.38      543.63     22.86 o 
   3  -6   1      128.50       79.94     17.46 o 
   4  -6   1     2695.00     2461.89     44.45 o 
   5  -6   1     4193.89     3734.54     48.88 o 
   6  -6   1     2822.49     2723.90     45.15 o 
   7  -6   1     1707.52     1557.23     37.32 o 
   8  -6   1     2612.54     2626.24     46.14 o 
   9  -6   1      927.79     1033.59     27.92 o 
  10  -6   1        6.47        6.12     13.16 o 
  11  -6   1     2108.93     2067.35     37.89 o 
  12  -6   1       10.53       19.16     17.11 o 
  13  -6   1      113.35       90.22     21.31 o 
  14  -6   1       19.59       31.40     23.12 o 
 -12  -5   1        8.96        0.00     32.08 o 
 -11  -5   1       34.76        0.00     18.63 o 
 -10  -5   1       82.43       54.78     11.38 o 
  -9  -5   1       81.58       61.66      6.53 o 
  -8  -5   1        5.01       10.24      5.46 o 
  -7  -5   1      472.16      455.01     10.25 o 
  -6  -5   1      121.51      125.86      9.05 o 
  -5  -5   1        5.74        5.03      7.19 o 
  -4  -5   1     1117.14     1145.14     16.16 o 
  -3  -5   1      694.55      793.68     15.17 o 
  -2  -5   1      463.03      462.14     14.09 o 
  -1  -5   1     1348.45     1298.16     27.22 o 
   0  -5   1      216.75      197.06     15.73 o 
   1  -5   1     1239.81     1093.36     25.29 o 
   2  -5   1      434.10      451.46     21.03 o 
   3  -5   1      888.79      801.82     28.06 o 
   4  -5   1     1279.67     1222.23     27.63 o 
   5  -5   1     1799.21     1730.44     32.01 o 
   6  -5   1        7.41       21.00     16.56 o 
   7  -5   1      567.70      465.04     36.56 o 
   8  -5   1       11.52       17.12     14.19 o 
   9  -5   1      620.43      696.14     23.14 o 
  10  -5   1      318.57      369.79     21.31 o 
  11  -5   1      974.10     1016.82     33.95 o 
  12  -5   1      879.84      887.66     36.64 o 
  13  -5   1       26.33       38.53     17.79 o 
  14  -5   1      110.21       67.33     27.30 o 
 -13  -4   1       57.41        0.52     22.77 o 
 -12  -4   1       19.42        0.00     21.21 o 
 -11  -4   1      336.34      234.33    122.65 o 
 -10  -4   1      180.53      207.78      9.40 o 
  -9  -4   1     1414.52     1384.22     36.10 o 
  -8  -4   1        9.04        8.42      4.81 o 
  -7  -4   1      456.51      444.87     10.01 o 
  -6  -4   1      260.68      226.32      6.94 o 
  -5  -4   1        0.27        4.71      6.38 o 
  -4  -4   1        1.35        8.87      5.29 o 
  -3  -4   1     4416.04     4323.32     44.21 o 
  -2  -4   1      630.56      562.40     13.90 o 
  -1  -4   1    10454.19     9795.04     72.82 o 
   0  -4   1        4.58        2.59      9.88 o 
   1  -4   1     1320.02     1145.01     30.04 o 
   2  -4   1       60.77       63.67     15.68 o 
   3  -4   1      730.61      783.87     51.81 o 
   4  -4   1      884.08      747.60     25.65 o 
   5  -4   1     1881.09     2008.35     31.49 o 
   6  -4   1     1043.61      879.12     23.37 o 
   7  -4   1        0.21        2.25      9.69 o 
   8  -4   1       23.60       36.95     13.96 o 
   9  -4   1     1959.21     2031.51     45.88 o 
  10  -4   1       32.41       43.47     16.67 o 
  11  -4   1      259.18      288.27     19.40 o 
  12  -4   1      168.80      145.61     32.86 o 
  13  -4   1       51.92       34.84     16.87 o 
  14  -4   1      288.75      171.11     54.57 o 
 -13  -3   1        0.90        1.20     18.04 o 
 -12  -3   1      395.17      348.76     38.40 o 
 -11  -3   1      696.90      607.16     32.35 o 
 -10  -3   1     1055.92     1128.68     24.96 o 
  -9  -3   1       17.50       12.86      8.77 o 
  -8  -3   1     2046.59     2188.04     21.26 o 
  -7  -3   1      179.01      156.71      7.80 o 
  -6  -3   1        7.62        8.61      4.20 o 
  -5  -3   1     2832.76     2834.09     22.05 o 
  -4  -3   1     3815.58     3821.54     36.66 o 
  -3  -3   1     7258.02     7099.73     53.07 o 
  -2  -3   1    11917.35    11772.04    224.48 o 
  -1  -3   1     3001.60     2769.87     40.15 o 
   0  -3   1     3589.03     3186.92     32.16 o 
   1  -3   1     1364.85     1411.55     23.87 o 
   2  -3   1      127.34      137.00     19.75 o 
   3  -3   1      146.72       87.64     14.63 o 
   4  -3   1      725.89      677.76     19.90 o 
   5  -3   1     2245.45     2010.21     25.38 o 
   6  -3   1     2618.84     2541.84     36.10 o 
   7  -3   1      837.71      817.40     19.84 o 
   8  -3   1     2365.91     2377.06     31.93 o 
   9  -3   1      314.61      338.73     18.95 o 
  10  -3   1      443.70      427.73     20.40 o 
  11  -3   1      492.85      510.72     19.97 o 
  12  -3   1      396.17      359.28     25.37 o 
  13  -3   1      117.43       83.75     30.75 o 
  14  -3   1      102.04       45.87     33.89 o 
 -13  -2   1       46.18       21.48     10.76 o 
 -12  -2   1      167.71      133.90     31.67 o 
 -11  -2   1       13.32        4.68      7.69 o 
 -10  -2   1      159.30      149.51     12.09 o 
  -9  -2   1        0.28        0.00      6.54 o 
  -8  -2   1      214.92      249.97     14.32 o 
  -7  -2   1      328.51      345.94     19.23 o 
  -6  -2   1      450.34      529.94     13.02 o 
  -5  -2   1     1965.19     2004.15     16.55 o 
  -4  -2   1    16146.39    16031.76     76.97 o 
  -3  -2   1    14324.64    13796.28     78.40 o 
  -2  -2   1    60390.52    61081.88   1198.73 o 
  -1  -2   1     2321.66     2173.54     21.31 o 
   0  -2   1     3754.28     3234.88     25.47 o 
   1  -2   1      172.62      179.04     14.76 o 
   2  -2   1     9717.21     8952.84    175.12 o 
   3  -2   1      628.84      543.07     23.84 o 
   4  -2   1     3968.72     4425.83    195.78 o 
   5  -2   1      408.97      407.33     13.79 o 
   6  -2   1       28.77       38.55     11.89 o 
   7  -2   1     1184.35     1285.50     25.99 o 
   8  -2   1     3721.56     3939.84     38.62 o 
   9  -2   1     1548.79     1683.22     34.02 o 
  10  -2   1      832.21      942.55     29.43 o 
  11  -2   1       14.08        9.37     10.42 o 
  12  -2   1        9.94        0.00     11.15 o 
  13  -2   1      216.19      129.55     38.87 o 
  14  -2   1      157.17       46.22     37.77 o 
 -14  -1   1        2.82        3.62     30.53 o 
 -13  -1   1      117.98       51.44     31.88 o 
 -12  -1   1      152.68      115.52     43.15 o 
 -11  -1   1      180.52      252.13     16.52 o 
 -10  -1   1     1530.04     1604.26     43.19 o 
  -9  -1   1     3186.33     3349.37     34.64 o 
  -8  -1   1       86.08      126.47     10.82 o 
  -7  -1   1      267.52      314.06     11.20 o 
  -6  -1   1      133.70      140.35      9.16 o 
  -5  -1   1     2139.16     2106.21     22.70 o 
  -4  -1   1      243.40      274.10      9.39 o 
  -3  -1   1      304.66      297.31      8.17 o 
  -2  -1   1     2248.44     2247.16     31.54 o 
   2  -1   1     2342.09     2235.62     16.73 o 
   3  -1   1    10876.37    10214.35    108.02 o 
   4  -1   1     2035.84     1746.78     16.65 o 
   5  -1   1     1080.54     1144.45     13.82 o 
   6  -1   1      999.99      889.21     17.95 o 
   7  -1   1       51.68       33.36      7.92 o 
   8  -1   1       82.82       78.91      8.86 o 
   9  -1   1      161.28      164.46     10.88 o 
  10  -1   1       17.42       10.53      9.36 o 
  11  -1   1      148.54       98.14     11.94 o 
  12  -1   1      177.40      110.57     14.41 o 
  13  -1   1       96.83        2.24     18.41 o 
  14  -1   1        1.44        0.00     10.87 o 
 -14   0   1        0.18        0.00     17.92 o 
 -13   0   1       87.13       70.37     24.84 o 
 -12   0   1       77.73       57.36     17.61 o 
 -11   0   1      169.28      155.64     18.47 o 
 -10   0   1     1181.54     1209.00     24.15 o 
  -9   0   1     1192.36     1174.94     18.70 o 
  -8   0   1       45.60       41.61      7.80 o 
  -7   0   1      385.52      339.91     10.33 o 
  -6   0   1       55.15       36.95      6.74 o 
  -5   0   1        4.11        1.77      4.39 o 
  -4   0   1     1775.83     1721.18     15.47 o 
  -3   0   1     2597.05     2259.49     15.86 o 
  -2   0   1     7655.70     7049.26     31.81 o 
   2   0   1     2311.60     2109.97     12.63 o 
   3   0   1     1182.87     1091.64     10.83 o 
   4   0   1      403.77      305.49      6.91 o 
   5   0   1       80.38       62.23      5.51 o 
   6   0   1     1345.41     1280.04     13.65 o 
   7   0   1      200.88      188.28      7.82 o 
   8   0   1     1025.85     1017.96     14.35 o 
   9   0   1     3070.36     3196.46     28.26 o 
  10   0   1      113.43      108.31     12.55 o 
  11   0   1      367.47      393.91     22.39 o 
  12   0   1       38.78       16.30     17.44 o 
  13   0   1        0.86        0.00      9.42 o 
  14   0   1       31.86        0.00     30.53 o 
 -14   1   1      287.13      149.71    121.09 o 
 -13   1   1       94.59       96.76     43.46 o 
 -12   1   1      308.88      298.76     17.57 o 
 -11   1   1     1705.95     1756.52     52.58 o 
 -10   1   1      194.19      208.99     15.48 o 
  -9   1   1      125.91      127.44     13.38 o 
  -8   1   1       34.72       47.50     11.01 o 
  -7   1   1      782.89      793.83     15.00 o 
  -6   1   1     2740.26     2816.17     27.07 o 
  -5   1   1      149.75      191.95     11.98 o 
  -4   1   1      158.59      165.53      9.46 o 
  -3   1   1      980.59     1006.29     19.94 o 
  -2   1   1     5195.33     4891.68     66.40 o 
   1   1   1      290.31      310.60      3.97 o 
   2   1   1       88.06       37.36      9.15 o 
   3   1   1      732.96      683.80      8.57 o 
   4   1   1      545.37      624.77      9.55 o 
   5   1   1       45.42       39.77      5.14 o 
   6   1   1      140.00       96.78      4.69 o 
   7   1   1       55.23       57.91     10.22 o 
   8   1   1      928.83      966.91     18.17 o 
   9   1   1     2396.76     2192.19     35.91 o 
  10   1   1      133.74      123.85     15.87 o 
  11   1   1       54.10       49.43     15.02 o 
  12   1   1       54.13       53.84     31.95 o 
  13   1   1      101.78        0.00     20.67 o 
 -14   2   1      286.05      160.79    113.33 o 
 -13   2   1      698.14      675.00     27.86 o 
 -12   2   1      380.77      443.20     20.39 o 
 -11   2   1     2106.07     2176.25     34.81 o 
 -10   2   1       90.71       87.13     15.86 o 
  -9   2   1     1082.15     1089.55     25.72 o 
  -8   2   1      605.29      573.97     16.28 o 
  -7   2   1     3818.00     3632.37     32.76 o 
  -6   2   1      155.69      229.01     11.53 o 
  -5   2   1       35.51       59.29      9.14 o 
  -4   2   1       95.66       92.71     12.06 o 
  -3   2   1       48.76       43.77     11.16 o 
  -2   2   1     1230.06     1294.13     23.34 o 
  -1   2   1     8103.27     7687.85     54.12 o 
   0   2   1      726.71      697.54     10.81 o 
   1   2   1     5395.90     5042.27     31.39 o 
   2   2   1     2241.97     2078.54     11.72 o 
   3   2   1     3149.34     3115.70     38.64 o 
   4   2   1       13.41       23.84      2.20 o 
   5   2   1     3875.91     3936.00     21.22 o 
   6   2   1      357.34      401.54      7.15 o 
   7   2   1      318.10      297.61      8.29 o 
   8   2   1       60.94       51.09      6.83 o 
   9   2   1      234.57      217.79     14.14 o 
  10   2   1       97.52       70.33      8.68 o 
  11   2   1       45.38       24.38     10.83 o 
  12   2   1      208.07        0.00     19.03 o 
  13   2   1      135.30        0.00     23.34 o 
 -14   3   1      238.81      173.40     55.24 o 
 -13   3   1      309.11      296.21     25.24 o 
 -12   3   1       59.54       57.08     15.84 o 
 -11   3   1     4412.77     4544.52     83.03 o 
 -10   3   1      324.14      334.64     23.87 o 
  -9   3   1     1560.07     1546.54     26.22 o 
  -8   3   1     3882.10     3785.11     37.45 o 
  -7   3   1      808.60      680.92     17.08 o 
  -6   3   1        5.16       11.94      8.74 o 
  -5   3   1        3.51       22.47     11.49 o 
  -4   3   1     3978.14     3785.05     44.58 o 
  -3   3   1     1388.26     1297.65     24.21 o 
  -2   3   1     3666.57     3541.32     42.00 o 
  -1   3   1     7948.11     7398.10     57.99 o 
   0   3   1     5190.29     4333.53     36.28 o 
   1   3   1      456.44      443.49     15.30 o 
   2   3   1    10277.15     9964.38    106.80 o 
   3   3   1      467.26      462.08      8.35 o 
   4   3   1       20.71       21.73     15.52 o 
   5   3   1     1693.74     1730.67     40.96 o 
   6   3   1      479.80      455.96     20.86 o 
   7   3   1     1773.93     1732.77     42.24 o 
   8   3   1     3618.28     3543.84     52.28 o 
   9   3   1      370.35      404.45     27.78 o 
  10   3   1       17.20       26.39     29.49 o 
  11   3   1        0.53        0.00     20.08 o 
  12   3   1        0.02        0.52     22.77 o 
  13   3   1       15.73        0.00     24.32 o 
 -14   4   1        1.60       29.81     32.20 o 
 -13   4   1       93.98      120.75     23.87 o 
 -12   4   1       48.81       31.29     22.26 o 
 -11   4   1       17.82       11.72     15.33 o 
 -10   4   1       88.77      116.63     18.06 o 
  -9   4   1       30.37       40.38     15.30 o 
  -8   4   1        3.67        4.41     13.52 o 
  -7   4   1       42.48       38.67     14.65 o 
  -6   4   1      281.42      368.86     30.28 o 
  -5   4   1     2184.73     2119.77     35.97 o 
  -4   4   1      987.50      942.19     29.02 o 
  -3   4   1     1435.35     1504.71     31.23 o 
  -2   4   1     5711.21     5470.56     51.19 o 
  -1   4   1     5021.52     4406.74     61.12 o 
   0   4   1        9.50        8.74      8.32 o 
   1   4   1       16.17       22.28      9.07 o 
   2   4   1     1274.92     1490.59     17.07 o 
   3   4   1       64.11       69.81      6.96 o 
   4   4   1     1792.52     2028.48     39.93 o 
   5   4   1       67.93       61.58     21.22 o 
   6   4   1       26.24       23.28     20.18 o 
   7   4   1     1120.84     1188.66     44.02 o 
   8   4   1     1094.34     1027.99     46.61 o 
   9   4   1      338.38      324.50     38.82 o 
  10   4   1     1167.54     1337.06     58.00 o 
  11   4   1      252.44        0.00     24.32 o 
  12   4   1        4.34        0.00     19.66 o 
 -14   5   1       26.07       16.69     24.80 o 
 -13   5   1        2.22        4.23     14.60 o 
 -12   5   1       12.13       33.61     19.79 o 
 -11   5   1      253.37      341.61     24.02 o 
 -10   5   1      629.26      682.87     33.94 o 
  -9   5   1     1377.61     1333.39     45.17 o 
  -8   5   1      158.58      150.97     23.92 o 
  -7   5   1     3017.68     3128.65     45.24 o 
  -6   5   1       51.63       87.38     17.38 o 
  -5   5   1      211.40      275.69     29.50 o 
  -4   5   1      909.40      927.04     24.84 o 
  -3   5   1      411.47      391.17     19.31 o 
  -2   5   1     1820.46     1850.18     40.47 o 
  -1   5   1      369.72      312.81     32.36 o 
   0   5   1      636.65      646.98     16.43 o 
   1   5   1        9.35       25.68     10.31 o 
   2   5   1       47.40       16.90      7.40 o 
   3   5   1     4954.99     5203.64     55.18 o 
   4   5   1      987.42      930.04     25.82 o 
   5   5   1        8.45        9.97      1.92 o 
   6   5   1      522.23      501.09     35.20 o 
   7   5   1       38.37       47.09     25.87 o 
   8   5   1      311.36      279.47     36.74 o 
   9   5   1       12.59        0.00     24.32 o 
  10   5   1        8.05        0.00     20.70 o 
  11   5   1       76.23        0.00     34.67 o 
  12   5   1       67.78        0.00     22.77 o 
 -14   6   1       17.01       11.61     18.26 o 
 -13   6   1        0.23        8.48     19.29 o 
 -12   6   1        9.02        0.00     20.78 o 
 -11   6   1      386.79      294.57     23.26 o 
 -10   6   1       17.42       16.54     15.32 o 
  -9   6   1        2.31        3.54     16.28 o 
  -8   6   1      558.68      613.57     36.19 o 
  -7   6   1     4582.66     4654.60     60.37 o 
  -6   6   1     1401.37     1378.72     40.21 o 
  -5   6   1     3324.73     3499.02     47.43 o 
  -4   6   1      329.86      351.64     26.40 o 
  -3   6   1      528.92      504.26     24.89 o 
  -2   6   1        2.08       10.47     14.52 o 
  -1   6   1      713.14      735.28     24.34 o 
   0   6   1     3323.24     3380.86     36.86 o 
   1   6   1      104.00      106.42     17.65 o 
   2   6   1     1494.72     1565.31     33.43 o 
   3   6   1     2371.39     2403.64     25.98 o 
   4   6   1        6.95        8.98      5.02 o 
   5   6   1      563.15      579.38     19.41 o 
   6   6   1      127.57      145.92     31.05 o 
   7   6   1       97.25      102.97     30.53 o 
   8   6   1       74.48      100.38     33.12 o 
   9   6   1      566.19      632.52     71.95 o 
  10   6   1      196.97      183.70     42.43 o 
  11   6   1       38.69        0.00     23.80 o 
 -14   7   1       46.10       21.90     27.11 o 
 -13   7   1      171.76      147.00     53.29 o 
 -12   7   1      299.51      345.38     35.93 o 
 -11   7   1      150.29      153.56     25.50 o 
 -10   7   1      366.51      355.47     28.52 o 
  -9   7   1        2.58        8.72     19.40 o 
  -8   7   1      600.84      598.06     49.70 o 
  -7   7   1      322.37      353.01     31.75 o 
  -6   7   1      325.59      354.60     31.19 o 
  -5   7   1      190.04      184.30     22.37 o 
  -4   7   1     3895.26     3827.62     50.93 o 
  -3   7   1      402.59      354.21     40.38 o 
  -2   7   1     1089.28      953.89     31.12 o 
  -1   7   1     1459.12     1336.87     39.91 o 
   0   7   1     1864.72     1792.15     28.79 o 
   1   7   1     1429.95     1496.30     24.72 o 
   2   7   1      668.75      690.03     24.34 o 
   3   7   1      237.85      258.08     13.20 o 
   4   7   1      127.69      103.70      8.85 o 
   5   7   1       79.16       68.27     10.62 o 
   6   7   1      232.27      183.71     35.19 o 
   7   7   1       20.99        0.00     27.42 o 
   8   7   1      492.82      540.88     47.10 o 
   9   7   1      520.92      615.41     52.28 o 
  10   7   1       88.86      154.19     43.46 o 
 -13   8   1       36.96       28.16     21.44 o 
 -12   8   1      105.46      116.61     24.63 o 
 -11   8   1     2260.86     2442.24     45.84 o 
 -10   8   1     1604.62     1692.99     48.82 o 
  -9   8   1        2.62        0.00     22.00 o 
  -8   8   1      847.37      865.43     37.94 o 
  -7   8   1        3.92       11.54     20.01 o 
  -6   8   1      108.59      127.84     28.98 o 
  -5   8   1      200.13      281.77     26.36 o 
  -4   8   1      150.11      186.80     26.75 o 
  -3   8   1      396.24      441.10     25.37 o 
  -2   8   1      622.33      648.03     30.98 o 
  -1   8   1     3440.93     3522.19     51.75 o 
   0   8   1     3416.54     3430.72     43.94 o 
   1   8   1     3645.49     3744.64     48.51 o 
   2   8   1      864.49      819.65     20.12 o 
   3   8   1     2788.39     2837.74     40.40 o 
   4   8   1        8.46        9.91      6.57 o 
   5   8   1      298.51      293.25      9.51 o 
   6   8   1       90.90       62.48      8.02 o 
   7   8   1       42.11       65.71     34.15 o 
   8   8   1       55.71       55.36     35.18 o 
   9   8   1       11.74       31.56     35.70 o 
  10   8   1        0.51        9.83     53.29 o 
 -13   9   1       29.32       47.09     27.92 o 
 -12   9   1        0.02       14.81     20.61 o 
 -11   9   1      284.39      288.16     46.50 o 
 -10   9   1      116.38      143.81     42.69 o 
  -9   9   1      772.38      838.89     62.44 o 
  -8   9   1      585.63      391.16    106.12 o 
  -7   9   1       56.61       66.53     40.11 o 
  -6   9   1     1144.54     1292.36     41.78 o 
  -5   9   1     1496.90     1448.31     40.57 o 
  -4   9   1     1601.67     1538.97     47.53 o 
  -3   9   1      205.59      195.99     24.12 o 
  -2   9   1       53.13       41.35     18.51 o 
  -1   9   1       15.18       39.16     16.90 o 
   0   9   1      127.13      161.17     23.85 o 
   1   9   1      141.01      154.85     21.63 o 
   2   9   1      650.57      651.83     20.65 o 
   3   9   1      916.36      944.08     39.09 o 
   4   9   1        9.89       12.19     17.49 o 
   5   9   1      844.93      889.05     16.69 o 
   6   9   1       40.00       23.62     26.13 o 
   7   9   1      511.95      530.52     50.72 o 
   8   9   1       16.62       51.74     37.25 o 
   9   9   1       48.73       91.07     68.82 o 
 -12  10   1      142.30      121.39     54.20 o 
 -11  10   1       98.86       85.73     90.29 o 
 -10  10   1      119.78      182.52     35.18 o 
  -9  10   1       13.93        0.00     31.45 o 
  -8  10   1       11.11        7.45     22.23 o 
  -7  10   1      431.03      448.77     34.94 o 
  -6  10   1        8.28       14.40     22.50 o 
  -5  10   1       82.82      101.49     29.80 o 
  -4  10   1        4.86        0.00     23.85 o 
  -3  10   1       87.57       74.55     23.50 o 
  -2  10   1       62.49       82.19     24.32 o 
  -1  10   1       14.71       17.90     20.03 o 
   0  10   1     3017.59     3066.53     64.84 o 
   1  10   1     1157.65     1163.29     29.23 o 
   2  10   1       17.72        0.00     23.54 o 
   3  10   1        0.49       15.90     13.17 o 
   4  10   1      639.03      600.30     26.52 o 
   5  10   1      320.75      307.95     33.17 o 
   6  10   1        0.42        6.38     20.70 o 
   7  10   1        7.11        3.10     29.49 o 
   8  10   1      116.60      165.58     73.99 o 
 -11  11   1       50.91       23.51     34.41 o 
 -10  11   1      216.95       25.48     40.36 o 
  -9  11   1      234.68      201.52     59.18 o 
  -8  11   1       50.48       50.13     33.96 o 
  -7  11   1     1637.64     1758.23     52.80 o 
  -6  11   1      129.43      161.76     31.57 o 
  -5  11   1     1085.54     1170.33     43.11 o 
  -4  11   1      777.95      736.96     36.82 o 
  -3  11   1        1.14        7.13     27.94 o 
  -2  11   1      424.62      515.89     46.76 o 
  -1  11   1     1128.96     1268.53     36.55 o 
   0  11   1      183.36      209.77     22.63 o 
   1  11   1      119.14      127.44     23.62 o 
   2  11   1       47.07       30.88     16.56 o 
   3  11   1      354.78      436.29     19.60 o 
   4  11   1     1097.44     1168.00     33.16 o 
   5  11   1       93.82      108.32     19.59 o 
   6  11   1      212.70      255.63     51.75 o 
   7  11   1      116.61       85.90     72.96 o 
 -10  12   1      444.20      264.91    208.83 o 
  -9  12   1       78.39      147.84     47.99 o 
  -8  12   1       17.60       30.89     30.46 o 
  -7  12   1     1631.16     1732.29     56.18 o 
  -6  12   1        2.52        0.00     30.58 o 
  -5  12   1      427.41      372.65     43.32 o 
  -4  12   1        2.00        0.00     22.61 o 
  -3  12   1     1188.84     1207.37     47.71 o 
  -2  12   1      422.38      498.71     32.20 o 
  -1  12   1      161.88      128.78     24.24 o 
   0  12   1       34.57        3.22     14.55 o 
   1  12   1       50.01       25.11     17.03 o 
   2  12   1       57.75       78.20     17.15 o 
   3  12   1      276.34      221.85     27.83 o 
   4  12   1       79.74       80.54     18.48 o 
   5  12   1       27.89       68.82     45.01 o 
  -9  13   1       69.08      165.92     65.27 o 
  -8  13   1       28.89        0.00     32.11 o 
  -7  13   1       96.37       93.30     34.93 o 
  -6  13   1      529.90      535.98     43.03 o 
  -5  13   1     1467.56     1486.07     61.97 o 
  -4  13   1      725.00      835.16     48.38 o 
  -3  13   1       73.65       84.57     27.72 o 
  -2  13   1       14.65        8.28     22.68 o 
  -1  13   1      106.74      140.37     25.97 o 
   0  13   1       10.84        6.12     17.40 o 
   1  13   1        5.38        5.97     21.21 o 
   2  13   1      284.78      267.35    114.88 o 
   3  13   1      224.35      165.55     18.86 o 
   4  13   1        4.22        9.10     12.65 o 
  -7  14   1      144.89       80.78     37.55 o 
  -6  14   1      134.11      198.88     38.41 o 
  -5  14   1      222.50      245.61     38.05 o 
  -4  14   1       20.37       13.41     31.19 o 
  -3  14   1        5.81        0.36     29.33 o 
  -2  14   1        6.91        0.00     33.57 o 
  -1  14   1       12.98       34.34     29.59 o 
   0  14   1      185.54      138.25     32.20 o 
   1  14   1      231.57      205.19     25.19 o 
  -1 -15   2      113.43      128.79     49.93 o 
   0 -15   2       15.71       16.30     27.02 o 
   1 -15   2        8.40       22.53     24.81 o 
   2 -15   2       17.43        7.91     23.94 o 
   3 -15   2      150.50      174.03     42.04 o 
   4 -15   2       43.80       24.49     36.65 o 
   5 -15   2       77.24      113.73     41.92 o 
   6 -15   2      221.74      212.82     42.57 o 
  -3 -14   2       27.14       39.01     22.03 o 
  -2 -14   2      121.76      134.29     29.85 o 
  -1 -14   2      478.95      428.20     39.26 o 
   0 -14   2      112.71      130.10     33.30 o 
   1 -14   2      829.88      997.71     51.11 o 
   2 -14   2      242.20      338.25     34.99 o 
   3 -14   2       44.47       51.70     28.65 o 
   4 -14   2      229.64      204.70     42.50 o 
   5 -14   2        1.51        0.00     35.37 o 
   6 -14   2       77.34       94.12     35.30 o 
   7 -14   2       57.53       33.02     37.29 o 
   8 -14   2       38.61       48.49     44.70 o 
   9 -14   2       16.95       13.78     32.67 o 
  -5 -13   2      309.10      219.76     62.90 o 
  -4 -13   2       76.82       85.45     18.09 o 
  -3 -13   2      386.53      384.53     25.55 o 
  -2 -13   2       80.48       58.25     20.55 o 
  -1 -13   2        2.26       12.63     34.41 o 
   0 -13   2       53.71       40.95     22.39 o 
   1 -13   2       81.80       81.42     26.21 o 
   2 -13   2       72.06       66.99     26.81 o 
   3 -13   2      267.68      265.18     41.89 o 
   4 -13   2      829.20      746.06     42.45 o 
   5 -13   2      227.91      232.43     36.10 o 
   6 -13   2       36.83       71.64     40.75 o 
   7 -13   2      171.20      206.20     38.60 o 
   8 -13   2       76.95       66.79     40.88 o 
   9 -13   2       19.77        0.00     27.40 o 
  10 -13   2       36.59       59.96     37.54 o 
  -7 -12   2       87.75       73.48     41.39 o 
  -6 -12   2       97.35       67.38     22.71 o 
  -5 -12   2      241.27      255.40     41.54 o 
  -4 -12   2      206.38      237.11     25.62 o 
  -3 -12   2      682.17      695.94     27.79 o 
  -2 -12   2      502.13      613.42     33.14 o 
  -1 -12   2        7.77        0.00     19.48 o 
   0 -12   2     1208.96     1295.22     45.40 o 
   1 -12   2        3.20        2.60     26.81 o 
   2 -12   2      383.04      430.64     71.94 o 
   3 -12   2      416.37      384.45     34.17 o 
   4 -12   2      504.86      535.25     38.04 o 
   5 -12   2     1184.18     1054.78     45.70 o 
   6 -12   2      686.94      729.83     43.47 o 
   7 -12   2      269.42      321.11     38.78 o 
   8 -12   2      260.04      330.16     40.39 o 
   9 -12   2      144.43      221.70     44.61 o 
  10 -12   2      233.18      237.88     47.48 o 
  11 -12   2      242.80      292.73     50.59 o 
  -8 -11   2       97.58       94.69     41.39 o 
  -7 -11   2        3.15        0.00     11.71 o 
  -6 -11   2        1.07       14.92      9.85 o 
  -5 -11   2        8.10        7.15     14.48 o 
  -4 -11   2        5.48        0.00     14.24 o 
  -3 -11   2       69.08       60.01     17.18 o 
  -2 -11   2      130.80      146.54     24.50 o 
  -1 -11   2     1145.76     1188.79     41.13 o 
   0 -11   2      338.04      335.66     27.55 o 
   1 -11   2      844.97      827.17     35.38 o 
   2 -11   2     1554.73     1573.59     50.97 o 
   3 -11   2     1993.38     1973.90     49.07 o 
   4 -11   2      240.74      219.95     31.70 o 
   5 -11   2     1071.87     1089.88     52.87 o 
   6 -11   2      918.40      905.76     74.04 o 
   7 -11   2       69.98       75.42     48.47 o 
   8 -11   2      145.11      177.47     34.56 o 
   9 -11   2      219.15      140.96     42.75 o 
  10 -11   2       38.58       35.11     30.95 o 
  11 -11   2       40.58       66.14     33.79 o 
  12 -11   2      340.12      406.83     38.45 o 
  -9 -10   2       48.99       77.61     38.81 o 
  -8 -10   2        2.71        2.07     24.32 o 
  -7 -10   2        8.30       13.75     10.57 o 
  -6 -10   2      389.15      488.50     16.61 o 
  -5 -10   2      539.16      590.07     24.67 o 
  -4 -10   2      383.44      424.06     30.79 o 
  -3 -10   2       17.89        9.97     15.88 o 
  -2 -10   2       97.85       98.10     30.79 o 
  -1 -10   2      115.62      100.73     20.03 o 
   0 -10   2       65.07      112.60     22.18 o 
   1 -10   2      116.66      139.24     24.68 o 
   2 -10   2      650.71      658.66     32.95 o 
   3 -10   2       65.34       64.91     27.99 o 
   4 -10   2     2507.00     2566.99     52.71 o 
   5 -10   2     3672.72     3641.16     77.34 o 
   6 -10   2       26.34       41.86     25.84 o 
   7 -10   2       14.43       17.41     24.72 o 
   8 -10   2       34.85       47.70     27.85 o 
   9 -10   2      152.84      232.85     43.25 o 
  10 -10   2      119.60       56.29     29.71 o 
  11 -10   2      133.87      177.14     28.14 o 
  12 -10   2       44.02       73.59     29.52 o 
 -10  -9   2      131.21      126.26     40.36 o 
  -9  -9   2       14.36        0.00     51.22 o 
  -8  -9   2       95.00       60.26      7.73 o 
  -7  -9   2       27.26       28.43     12.42 o 
  -6  -9   2     1440.45     1468.87     48.00 o 
  -5  -9   2      332.64      360.05     18.87 o 
  -4  -9   2      335.57      358.13     39.33 o 
  -3  -9   2      245.54      299.64     23.45 o 
  -2  -9   2     2893.82     2834.50     41.97 o 
  -1  -9   2       20.31        9.79     14.81 o 
   0  -9   2       62.53       29.70     21.47 o 
   1  -9   2      107.76      128.44     22.54 o 
   2  -9   2      560.09      619.71     31.10 o 
   3  -9   2       17.59       30.60     20.61 o 
   4  -9   2      147.30      156.54     26.74 o 
   5  -9   2       62.62       80.48     25.84 o 
   6  -9   2      180.29      184.96     35.90 o 
   7  -9   2     1467.57     1450.09     46.23 o 
   8  -9   2      552.42      696.10     38.55 o 
   9  -9   2      332.32      267.96     41.16 o 
  10  -9   2       94.22      137.05     30.71 o 
  11  -9   2      288.54      377.99     42.03 o 
  12  -9   2      269.00      354.54     34.84 o 
  13  -9   2       81.65       36.75     36.96 o 
 -10  -8   2       63.28      123.66     37.25 o 
  -9  -8   2      184.05      155.33     17.71 o 
  -8  -8   2       91.99       70.92      7.65 o 
  -7  -8   2        7.16       11.90     10.18 o 
  -6  -8   2       35.01        9.03     31.05 o 
  -5  -8   2     1787.47     1775.61     28.67 o 
  -4  -8   2       14.56        5.06     10.06 o 
  -3  -8   2      693.31      746.56     22.51 o 
  -2  -8   2     1136.96     1219.70     27.27 o 
  -1  -8   2      217.87      433.13    101.95 o 
   0  -8   2      368.95      441.13     27.63 o 
   1  -8   2      288.67      218.09     21.19 o 
   2  -8   2      484.75      500.28     30.97 o 
   3  -8   2     1389.22     1276.37     49.23 o 
   4  -8   2     1304.09     1158.20     36.22 o 
   5  -8   2      493.93      427.73     30.88 o 
   6  -8   2     1487.14     1501.33     50.17 o 
   7  -8   2      313.53      368.90     35.13 o 
   8  -8   2        2.39        0.00     17.53 o 
   9  -8   2      636.91      656.53     44.03 o 
  10  -8   2        0.43        0.00     16.05 o 
  11  -8   2        3.73        2.99     15.02 o 
  12  -8   2      188.55      189.89     54.77 o 
  13  -8   2      337.60      241.60     75.16 o 
 -11  -7   2      104.76        0.52     22.77 o 
 -10  -7   2       57.49       20.93     15.68 o 
  -9  -7   2      217.76      176.51     13.34 o 
  -8  -7   2      520.63      473.97     19.12 o 
  -7  -7   2        6.99        1.47      8.64 o 
  -6  -7   2        2.57       15.27     11.04 o 
  -5  -7   2      750.40      755.98     19.39 o 
  -4  -7   2      731.28      739.44     22.57 o 
  -3  -7   2        4.12        0.00     11.67 o 
  -2  -7   2        1.66        0.00     18.89 o 
  -1  -7   2     1808.77     1857.76     39.93 o 
   0  -7   2        9.54       21.37     13.89 o 
   1  -7   2     1625.86     1725.72     52.63 o 
   2  -7   2      436.57      514.38     25.03 o 
   3  -7   2      285.54      301.48     27.23 o 
   4  -7   2      548.86      555.00     26.91 o 
   5  -7   2       16.93       53.97     23.00 o 
   6  -7   2      704.46      647.38     31.11 o 
   7  -7   2     4365.29     4319.05     61.02 o 
   8  -7   2     1131.47     1158.20     37.06 o 
   9  -7   2     1818.78     1957.82     36.75 o 
  10  -7   2      891.77      935.91     29.73 o 
  11  -7   2        8.04        4.71     17.21 o 
  12  -7   2        7.59       25.10     20.85 o 
  13  -7   2       25.34        5.47     16.67 o 
 -12  -6   2      103.75        0.00     26.39 o 
 -11  -6   2      140.60        0.00     19.15 o 
 -10  -6   2       71.60       56.86     12.46 o 
  -9  -6   2      114.94      148.04     11.38 o 
  -8  -6   2        1.23        0.00      5.87 o 
  -7  -6   2        1.50        5.05      7.95 o 
  -6  -6   2      614.19      610.47     18.39 o 
  -5  -6   2     2673.46     2655.94     31.63 o 
  -4  -6   2      465.16      452.28     16.88 o 
  -3  -6   2     2069.41     2075.06     30.31 o 
  -2  -6   2     3397.98     3457.89     37.85 o 
  -1  -6   2       90.87       73.60     14.08 o 
   0  -6   2      111.12       56.89     19.92 o 
   1  -6   2      718.83      757.94     23.99 o 
   2  -6   2     3041.00     2740.38     39.47 o 
   3  -6   2        0.71        0.00     17.33 o 
   4  -6   2     1149.81     1261.93     65.03 o 
   5  -6   2      133.67      156.08     25.16 o 
   6  -6   2      692.76      695.58     28.16 o 
   7  -6   2     3061.08     2872.13     62.02 o 
   8  -6   2     1077.27     1058.21     26.87 o 
   9  -6   2      808.96      801.45     26.06 o 
  10  -6   2      179.33      233.77     20.45 o 
  11  -6   2      625.58      704.67     34.83 o 
  12  -6   2      304.03      255.38     26.00 o 
  13  -6   2      395.43      370.39     26.26 o 
  14  -6   2      213.82       97.25     75.03 o 
 -12  -5   2      258.51        9.83     28.98 o 
 -11  -5   2        7.22        6.56      6.99 o 
 -10  -5   2     1341.79     1142.13     26.82 o 
  -9  -5   2        2.78        0.33      5.92 o 
  -8  -5   2      116.05      119.29     10.07 o 
  -7  -5   2        1.18        4.34      5.14 o 
  -6  -5   2      624.51      616.81     19.49 o 
  -5  -5   2       18.93       11.62     11.12 o 
  -4  -5   2     1467.68     1565.74     21.62 o 
  -3  -5   2       35.02       15.52     10.65 o 
  -2  -5   2     3259.88     3185.82     37.33 o 
  -1  -5   2       72.92       98.59     17.34 o 
   0  -5   2     3068.20     2651.99     34.94 o 
   1  -5   2      391.29      347.42     20.87 o 
   2  -5   2     1841.26     1782.65     32.48 o 
   3  -5   2       18.31       19.33     14.08 o 
   4  -5   2       69.81       54.83     26.07 o 
   5  -5   2     6477.04     6523.67    113.22 o 
   6  -5   2       26.72        4.56     17.85 o 
   7  -5   2      622.37      616.72     23.31 o 
   8  -5   2      149.52      148.85     16.81 o 
   9  -5   2      149.26      192.38     18.22 o 
  10  -5   2      267.69      304.22     20.56 o 
  11  -5   2        0.83       14.38     19.97 o 
  12  -5   2        1.22        0.58     13.83 o 
  13  -5   2      448.23      476.14     29.47 o 
  14  -5   2      204.71      130.35     89.78 o 
 -13  -4   2        1.43        4.14     26.39 o 
 -12  -4   2        9.83        0.00      7.96 o 
 -11  -4   2       76.42       63.31      9.20 o 
 -10  -4   2      104.86      110.72     13.66 o 
  -9  -4   2      183.54      230.61     23.50 o 
  -8  -4   2      678.45      685.70     14.83 o 
  -7  -4   2      461.65      481.35     11.70 o 
  -6  -4   2      762.36      817.28     12.40 o 
  -5  -4   2     8519.04     9043.28    168.06 o 
  -4  -4   2    17921.96    18072.61    132.14 o 
  -3  -4   2      223.81      203.37      9.30 o 
  -2  -4   2        1.46        8.09     10.78 o 
  -1  -4   2      704.95      737.91    113.73 o 
   0  -4   2      246.91      235.01     25.63 o 
   1  -4   2      968.82      894.05     25.48 o 
   2  -4   2      474.42      510.62     22.70 o 
   3  -4   2      727.63      715.31     24.15 o 
   4  -4   2        4.43        3.34     13.00 o 
   5  -4   2     8593.77     8207.48    153.14 o 
   6  -4   2      443.41      321.64     15.15 o 
   7  -4   2      123.86      142.90     15.08 o 
   8  -4   2      975.03      973.87     24.18 o 
   9  -4   2       68.36       84.70     14.29 o 
  10  -4   2       14.34        4.79     11.47 o 
  11  -4   2      676.73      719.42     23.63 o 
  12  -4   2      410.66      446.06     24.46 o 
  13  -4   2      200.74      132.32     27.18 o 
  14  -4   2       22.08        4.85     19.43 o 
 -13  -3   2      291.51      112.11     65.09 o 
 -12  -3   2      306.95      303.95     24.23 o 
 -11  -3   2      618.88      622.15     25.47 o 
 -10  -3   2      100.87       65.99      9.13 o 
  -9  -3   2       19.30       21.05      8.81 o 
  -8  -3   2       32.43       22.14      7.47 o 
  -7  -3   2       22.87       20.36      6.38 o 
  -6  -3   2     1893.38     1933.22     16.98 o 
  -5  -3   2     1857.14     2008.59     19.28 o 
  -4  -3   2       25.56       27.58      8.39 o 
  -3  -3   2    26415.13    27497.54    148.68 o 
  -2  -3   2    29646.24    30285.52    197.94 o 
  -1  -3   2     3025.95     2657.53     30.60 o 
   0  -3   2     2000.63     1742.29     26.31 o 
   1  -3   2     9556.19     8871.31     71.34 o 
   2  -3   2     1935.18     2036.19     31.98 o 
   3  -3   2      968.57      885.62     23.26 o 
   4  -3   2     2958.39     2693.45    114.41 o 
   5  -3   2     2400.95     2306.61     25.06 o 
   6  -3   2       64.36       24.65     10.57 o 
   7  -3   2     1390.98     1358.10     26.45 o 
   8  -3   2     1999.34     2106.57     33.41 o 
   9  -3   2      174.06      266.10     18.15 o 
  10  -3   2      206.95      266.17     19.46 o 
  11  -3   2        4.08        0.00     13.53 o 
  12  -3   2      202.93      242.05     21.66 o 
  13  -3   2       47.79       10.55     17.28 o 
  14  -3   2      300.81       83.49     62.00 o 
 -13  -2   2      162.86      128.29     47.56 o 
 -12  -2   2      466.46      466.74     20.45 o 
 -11  -2   2       35.31       37.88      9.83 o 
 -10  -2   2      206.40      252.92     16.12 o 
  -9  -2   2      802.91      882.45     18.65 o 
  -8  -2   2       65.67       86.52     10.54 o 
  -7  -2   2      424.71      447.99     12.11 o 
  -6  -2   2     1546.33     1718.80     18.75 o 
  -5  -2   2     3555.66     3443.13     28.15 o 
  -4  -2   2     3677.98     3875.59     23.98 o 
  -3  -2   2     2118.49     1904.92     17.78 o 
  -2  -2   2     1667.33     1533.26     18.71 o 
  -1  -2   2     5650.47     5458.03     45.16 o 
   0  -2   2        9.86        8.82      8.38 o 
   1  -2   2        9.26       26.14      8.59 o 
   2  -2   2     1532.27     1226.09     21.49 o 
   3  -2   2     1461.03     1249.46     19.91 o 
   4  -2   2       63.35       58.04      9.14 o 
   5  -2   2      490.59      476.30     14.46 o 
   6  -2   2     4020.68     3966.68     37.12 o 
   7  -2   2      983.88     1007.89     19.05 o 
   8  -2   2     1307.68     1271.58     22.83 o 
   9  -2   2       84.41       92.04     11.63 o 
  10  -2   2       91.56       71.83     11.86 o 
  11  -2   2        3.29       26.32     17.06 o 
  12  -2   2      362.14      418.94     23.12 o 
  13  -2   2       52.61       13.10     11.86 o 
  14  -2   2      469.23      465.57     34.21 o 
 -14  -1   2        5.08       11.80     14.48 o 
 -13  -1   2       81.92      124.74     39.32 o 
 -12  -1   2      157.46      184.77     25.98 o 
 -11  -1   2       10.19       42.81     15.81 o 
 -10  -1   2       16.41       14.27     12.53 o 
  -9  -1   2      258.76      307.73     17.18 o 
  -8  -1   2       10.54       12.38      9.83 o 
  -7  -1   2      193.16      180.14     16.23 o 
  -6  -1   2     1284.93     1449.75     17.37 o 
  -5  -1   2     5589.56     5327.98     41.61 o 
  -4  -1   2     4521.39     4283.53     29.39 o 
  -3  -1   2     3494.37     2863.10     28.36 o 
  -2  -1   2     1162.66     1253.87     16.14 o 
  -1  -1   2     9815.00     9621.47     47.64 o 
   1  -1   2     5254.23     4672.82     23.51 o 
   2  -1   2     2449.80     2466.66     20.99 o 
   3  -1   2      405.69      344.64      9.26 o 
   4  -1   2     1805.57     1719.77     16.96 o 
   5  -1   2     2057.49     1823.80     16.34 o 
   6  -1   2     2178.23     1999.64     19.40 o 
   7  -1   2     2704.39     2430.63     22.18 o 
   8  -1   2     2973.50     2788.18     24.86 o 
   9  -1   2     2430.11     2549.49     30.46 o 
  10  -1   2      135.34      130.86     14.39 o 
  11  -1   2       83.61       60.27     31.77 o 
  12  -1   2       57.26       26.58     15.05 o 
  13  -1   2       11.76        0.00     17.15 o 
  14  -1   2       12.87        3.62     32.60 o 
 -14   0   2      303.86      427.86     49.94 o 
 -13   0   2      166.93      178.21     45.54 o 
 -12   0   2       22.65        0.00     25.09 o 
 -11   0   2      393.52      342.44     64.18 o 
 -10   0   2      379.26      363.26     20.27 o 
  -9   0   2      534.85      532.28     16.42 o 
  -8   0   2      378.61      407.25     11.79 o 
  -7   0   2      572.81      599.03     16.37 o 
  -6   0   2       25.55       22.16      6.80 o 
  -5   0   2       54.05       50.59      6.97 o 
  -4   0   2      128.38      118.21      8.39 o 
  -3   0   2     9929.25     8846.40     64.03 o 
  -2   0   2     1686.99     1692.28     13.68 o 
  -1   0   2     2116.19     1957.88     25.59 o 
   1   0   2     8624.24     7993.12     36.44 o 
   2   0   2      497.75      500.80      6.95 o 
   3   0   2      734.37      670.37      9.21 o 
   4   0   2      123.11      114.50      6.44 o 
   5   0   2     2061.18     2092.73     15.53 o 
   6   0   2     1797.20     1933.06     18.39 o 
   7   0   2       60.62       68.43      6.76 o 
   8   0   2      419.69      482.94     14.76 o 
   9   0   2      100.62      126.67     11.53 o 
  10   0   2      690.13      753.88     17.68 o 
  11   0   2       25.91       21.32     11.09 o 
  12   0   2       68.08       50.55     23.82 o 
  13   0   2        5.62        0.00     13.79 o 
 -14   1   2      133.69       50.86     49.42 o 
 -13   1   2      459.89      542.38     36.06 o 
 -12   1   2       31.37       35.89     18.26 o 
 -11   1   2      580.72      620.17     27.07 o 
 -10   1   2     1101.70     1192.72     22.80 o 
  -9   1   2     1046.06     1059.28     20.35 o 
  -8   1   2      390.74      419.98     16.03 o 
  -7   1   2       40.36       30.73      8.54 o 
  -6   1   2      185.52      204.87     11.70 o 
  -5   1   2       12.18        4.89      6.26 o 
  -4   1   2     4308.53     4265.98     37.43 o 
  -3   1   2     1177.68     1050.62     18.53 o 
  -2   1   2    17736.87    17534.27    115.68 o 
  -1   1   2     1086.20      974.81     15.06 o 
   0   1   2     1134.64     1013.89     11.20 o 
   1   1   2     7712.92     7457.48     79.69 o 
   2   1   2     3528.56     3440.77     25.86 o 
   3   1   2       84.65       73.45      6.47 o 
   4   1   2     5275.19     5043.65     29.64 o 
   5   1   2       52.32       47.42      5.45 o 
   6   1   2     2352.51     2466.50     27.41 o 
   7   1   2      675.45      636.00     12.05 o 
   8   1   2      262.37      294.84     15.40 o 
   9   1   2       23.28        2.17      6.08 o 
  10   1   2        7.16        8.85     12.09 o 
  11   1   2        9.30        0.00      9.20 o 
  12   1   2       20.15        8.29      7.36 o 
  13   1   2        0.84        0.00     21.22 o 
 -14   2   2      238.80      106.95     85.13 o 
 -13   2   2      876.16      825.99     26.17 o 
 -12   2   2        1.57        3.46     11.40 o 
 -11   2   2      470.76      462.60     24.67 o 
 -10   2   2      267.53      271.20     16.88 o 
  -9   2   2     2462.02     2440.31     32.72 o 
  -8   2   2     1200.88     1184.87     22.13 o 
  -7   2   2     1634.37     1554.31     23.12 o 
  -6   2   2       59.88       83.72     10.02 o 
  -5   2   2     4307.37     3938.84     50.52 o 
  -4   2   2     5969.64     5715.39     51.03 o 
  -3   2   2     1577.75     1364.32     31.93 o 
  -2   2   2     9194.42     8711.99     66.05 o 
  -1   2   2      933.95      771.90     20.75 o 
   0   2   2     8704.03     8447.01     60.89 o 
   1   2   2      223.68      234.26      7.56 o 
   2   2   2        0.57        0.00      4.34 o 
   3   2   2      681.73      672.37     25.38 o 
   4   2   2     6210.57     6503.30     59.80 o 
   5   2   2      142.46      233.02     19.17 o 
   6   2   2      355.53      315.35     35.20 o 
   7   2   2     2191.96     2236.61     38.86 o 
   8   2   2     3602.09     3730.66     86.68 o 
   9   2   2     1262.04     1275.80     38.26 o 
  10   2   2       22.50        4.79     17.55 o 
  11   2   2        4.65        4.26     21.16 o 
  12   2   2        4.12        0.00     17.74 o 
  13   2   2       58.25        2.29     22.31 o 
 -14   3   2        1.49        0.00      9.88 o 
 -13   3   2      286.47      354.26     22.77 o 
 -12   3   2      107.70      106.30     17.50 o 
 -11   3   2     1242.93     1398.29     28.24 o 
 -10   3   2      107.72      136.61     15.93 o 
  -9   3   2      129.31      158.25     15.14 o 
  -8   3   2      150.93      184.33     14.38 o 
  -7   3   2     2358.76     2535.23     31.23 o 
  -6   3   2      626.31      577.74     19.73 o 
  -5   3   2       22.45       55.72     12.95 o 
  -4   3   2      722.94      833.33     21.06 o 
  -3   3   2      537.58      506.27     24.86 o 
  -2   3   2     3156.32     2841.11     32.21 o 
  -1   3   2       19.67       10.55     14.05 o 
   0   3   2       91.28      116.21     15.27 o 
   1   3   2        4.44       33.25      5.96 o 
   2   3   2     3791.70     3327.84     35.78 o 
   3   3   2      461.54      428.35     21.23 o 
   4   3   2       60.19       69.34     19.15 o 
   5   3   2      174.30      232.36     24.32 o 
   6   3   2      673.34      622.87     33.14 o 
   7   3   2       59.63       50.28     17.72 o 
   8   3   2      950.83      889.15     38.10 o 
   9   3   2        1.40       10.27     18.25 o 
  10   3   2      592.48      654.24     35.25 o 
  11   3   2      326.88        0.52     34.67 o 
  12   3   2      150.64        0.52     24.84 o 
 -14   4   2        1.39        0.00     15.23 o 
 -13   4   2        1.71        0.87     15.27 o 
 -12   4   2        9.72       20.44     16.60 o 
 -11   4   2      198.70      253.99     19.88 o 
 -10   4   2     1157.17     1238.08     30.64 o 
  -9   4   2     1851.98     1753.68     29.18 o 
  -8   4   2      800.04      822.89     21.68 o 
  -7   4   2       91.75      100.57     17.09 o 
  -6   4   2     2740.65     2590.77     41.58 o 
  -5   4   2        9.41       23.14     12.94 o 
  -4   4   2      679.97      626.53     24.42 o 
  -3   4   2     1598.92     1545.79     59.91 o 
  -2   4   2      632.93      537.39     17.69 o 
  -1   4   2        2.40        0.92      7.66 o 
   0   4   2      532.21      480.86     15.89 o 
   1   4   2     3338.63     2931.38     26.04 o 
   2   4   2       95.13       80.63      8.69 o 
   3   4   2       12.18       10.67      2.84 o 
   4   4   2      328.62      429.09     27.43 o 
   5   4   2     1745.92     1909.14     47.69 o 
   6   4   2      475.20      497.97     34.16 o 
   7   4   2       87.79      100.90     27.94 o 
   8   4   2      807.44      846.51     46.08 o 
   9   4   2      312.96      343.12     62.10 o 
  10   4   2       87.29        0.00     19.66 o 
  11   4   2       48.13        0.00     23.80 o 
  12   4   2       57.80        0.00     25.35 o 
 -14   5   2      141.01       80.57     55.82 o 
 -13   5   2        8.10        7.22     20.70 o 
 -12   5   2      568.13      599.00     28.82 o 
 -11   5   2        6.05        7.78     18.45 o 
 -10   5   2        2.31        4.48     12.49 o 
  -9   5   2      305.52      328.09     20.19 o 
  -8   5   2      732.42      751.89     29.09 o 
  -7   5   2      210.43      179.22     20.70 o 
  -6   5   2     5277.78     5213.81     58.83 o 
  -5   5   2     1173.33     1072.01     31.87 o 
  -4   5   2     4092.46     3683.59     43.90 o 
  -3   5   2     3205.14     2875.13     40.96 o 
  -2   5   2      277.82      281.90     16.21 o 
  -1   5   2     1081.36     1123.79     30.83 o 
   0   5   2      885.91      826.95     19.59 o 
   1   5   2       64.43       86.80      8.83 o 
   2   5   2      218.43      216.25     12.91 o 
   3   5   2      294.86      268.33     11.66 o 
   4   5   2      169.78      148.27      7.26 o 
   5   5   2      997.62      972.12     41.95 o 
   6   5   2     1341.29     1334.44     48.18 o 
   7   5   2     1152.34     1133.68     48.68 o 
   8   5   2      341.05      463.72     42.44 o 
   9   5   2     1531.23     1631.62     63.71 o 
  10   5   2       69.98        0.52     23.28 o 
  11   5   2      140.16        0.52     38.81 o 
 -14   6   2      158.86        0.00     19.04 o 
 -13   6   2       54.55       34.72     34.40 o 
 -12   6   2      348.93      363.32     28.83 o 
 -11   6   2       26.31       32.26     17.52 o 
 -10   6   2        1.86        5.54     14.01 o 
  -9   6   2       17.31       43.34     21.38 o 
  -8   6   2      218.75      177.07     24.36 o 
  -7   6   2      336.42      321.68     24.99 o 
  -6   6   2     2938.99     2968.58     52.16 o 
  -5   6   2      310.44      359.76     22.61 o 
  -4   6   2      240.58      277.71     23.03 o 
  -3   6   2     3970.38     3995.96     80.85 o 
  -2   6   2     2295.16     2455.62     34.40 o 
  -1   6   2     6077.32     5859.73     55.64 o 
   0   6   2      409.74      383.98     40.64 o 
   1   6   2     1184.38     1240.63     29.02 o 
   2   6   2      794.73      745.55     34.44 o 
   3   6   2      446.36      429.56      9.94 o 
   4   6   2      152.61      146.09      7.39 o 
   5   6   2       35.21       56.40     26.39 o 
   6   6   2       50.82       65.71     28.98 o 
   7   6   2        7.97        0.00     19.66 o 
   8   6   2      146.84      155.76     37.26 o 
   9   6   2      103.62      124.70     60.02 o 
  10   6   2        4.55        7.76     30.53 o 
  11   6   2       68.89        0.00     26.39 o 
 -13   7   2       30.48       22.82     20.02 o 
 -12   7   2      174.76      144.93     24.19 o 
 -11   7   2       99.10       76.37     23.85 o 
 -10   7   2      895.34      944.25     38.76 o 
  -9   7   2      840.58      947.14     46.25 o 
  -8   7   2     3085.78     3137.40     55.91 o 
  -7   7   2     2560.37     2562.97     65.86 o 
  -6   7   2      473.99      530.73     46.85 o 
  -5   7   2      550.75      462.73     26.62 o 
  -4   7   2       30.05       34.36     21.38 o 
  -3   7   2      391.54      423.80     23.03 o 
  -2   7   2       45.13       47.57     14.92 o 
  -1   7   2     1973.95     1827.63     47.45 o 
   0   7   2     1295.78     1344.83     28.60 o 
   1   7   2     2242.22     2216.14     44.08 o 
   2   7   2      773.76      700.27     23.82 o 
   3   7   2      831.45      857.26     15.30 o 
   4   7   2     1829.67     1827.89     17.64 o 
   5   7   2      303.70      218.61     49.17 o 
   6   7   2      337.43      277.40     59.52 o 
   7   7   2        2.03       32.60     48.12 o 
   8   7   2      230.60      249.43     42.43 o 
   9   7   2       42.70       58.47     37.77 o 
  10   7   2       96.93       95.73     44.50 o 
 -13   8   2      571.27      604.06     58.93 o 
 -12   8   2       36.40        7.06     20.84 o 
 -11   8   2        5.96       17.00     19.16 o 
 -10   8   2        8.66       17.15     27.21 o 
  -9   8   2      275.10      281.47     37.20 o 
  -8   8   2      536.03      544.44     34.20 o 
  -7   8   2      152.06      196.66     34.44 o 
  -6   8   2      374.62      424.50     29.47 o 
  -5   8   2      123.88      165.24     27.40 o 
  -4   8   2        8.64       25.41     22.63 o 
  -3   8   2      187.31      217.02     22.38 o 
  -2   8   2      209.36      239.51     31.57 o 
  -1   8   2     1008.01     1041.51     27.24 o 
   0   8   2      184.19      199.85     17.27 o 
   1   8   2      982.20      961.71     27.97 o 
   2   8   2       56.40       53.38     14.37 o 
   3   8   2      387.05      423.89     17.08 o 
   4   8   2      402.32      364.96     11.33 o 
   5   8   2       46.98       38.77      9.28 o 
   6   8   2      206.45      238.56     41.92 o 
   7   8   2      484.00      518.61     49.17 o 
   8   8   2      131.90      145.92     42.43 o 
   9   8   2      122.54      207.49     48.64 o 
 -13   9   2      117.50       70.01     34.11 o 
 -12   9   2       74.98       87.51     38.40 o 
 -11   9   2      811.83      891.33     70.92 o 
 -10   9   2      122.28      154.19     32.57 o 
  -9   9   2      321.07      424.34     37.29 o 
  -8   9   2      323.87      301.33     33.32 o 
  -7   9   2       12.64       33.12     24.35 o 
  -6   9   2      642.23      644.46     46.85 o 
  -5   9   2      524.17      597.19     31.96 o 
  -4   9   2      510.96      580.94     46.75 o 
  -3   9   2      593.13      586.47     29.22 o 
  -2   9   2       25.35       14.21     18.64 o 
  -1   9   2     2000.97     1988.05     37.55 o 
   0   9   2      185.34      220.38     19.12 o 
   1   9   2     1825.14     1857.85     32.45 o 
   2   9   2      503.58      555.83     23.14 o 
   3   9   2      229.57      237.67     13.30 o 
   4   9   2       54.84       56.66     10.92 o 
   5   9   2      376.95      347.19     35.52 o 
   6   9   2      424.63      451.31     50.20 o 
   7   9   2       30.72       40.88     36.74 o 
   8   9   2       32.27        0.52     26.39 o 
 -12  10   2       82.12       20.68     29.71 o 
 -11  10   2       62.38        5.97     25.49 o 
 -10  10   2      215.14       92.78    107.12 o 
  -9  10   2     1213.77     1341.61     71.20 o 
  -8  10   2      454.50      533.68     62.89 o 
  -7  10   2       27.68        8.79     25.04 o 
  -6  10   2      113.67      116.21     27.72 o 
  -5  10   2     1753.69     1828.27     46.17 o 
  -4  10   2       22.92       25.13     26.47 o 
  -3  10   2       13.77       20.98     22.35 o 
  -2  10   2       54.01       40.05     19.64 o 
  -1  10   2      138.34      142.77     21.60 o 
   0  10   2      182.94      168.56     19.98 o 
   1  10   2      232.19      201.92     29.76 o 
   2  10   2      117.40       84.21     15.87 o 
   3  10   2      601.43      601.24     21.87 o 
   4  10   2      452.28      420.93     17.84 o 
   5  10   2     1044.18      927.45     59.16 o 
   6  10   2      187.62      216.30     48.12 o 
   7  10   2      266.51      368.45     54.34 o 
 -11  11   2       10.75       27.32     33.89 o 
 -10  11   2      317.80      294.20    203.12 o 
  -9  11   2      159.04      123.78    114.88 o 
  -8  11   2      609.15      659.81     43.60 o 
  -7  11   2        1.61       26.66     39.06 o 
  -6  11   2      806.94      944.25     42.90 o 
  -5  11   2       43.26       66.23     29.84 o 
  -4  11   2        4.97        0.00     15.65 o 
  -3  11   2      101.03      127.66     31.66 o 
  -2  11   2       53.36       81.06     28.33 o 
  -1  11   2       37.23       58.13     31.68 o 
   0  11   2      509.15      458.28     38.40 o 
   1  11   2        3.66        3.65     15.00 o 
   2  11   2       17.11       23.97     13.17 o 
   3  11   2      273.97      299.94     16.91 o 
   4  11   2       71.85       74.78     12.13 o 
   5  11   2       39.76      116.42     46.05 o 
   6  11   2       60.71       87.44     46.05 o 
 -10  12   2       10.95        3.68     42.02 o 
  -9  12   2      106.50      125.32     42.75 o 
  -8  12   2        3.31        2.93     28.23 o 
  -7  12   2      942.25      948.77     58.34 o 
  -6  12   2       22.53       33.09     28.98 o 
  -5  12   2       21.91       23.50     24.86 o 
  -4  12   2      304.38      256.90     38.81 o 
  -3  12   2      503.78      582.48     34.32 o 
  -2  12   2       38.97       59.63     26.51 o 
  -1  12   2      622.58      611.13     31.09 o 
   0  12   2       19.14       13.68     16.40 o 
   1  12   2        6.82       29.19     15.91 o 
   2  12   2      618.25      808.14     39.16 o 
   3  12   2       78.96       67.42     14.05 o 
   4  12   2        2.77        0.00      8.36 o 
   5  12   2        0.26        9.31     37.25 o 
  -9  13   2      285.27      320.11     46.87 o 
  -8  13   2      440.17      526.25     48.00 o 
  -7  13   2      745.65      934.23     50.48 o 
  -6  13   2       15.04       33.15     36.42 o 
  -5  13   2      577.25      626.90     74.28 o 
  -4  13   2      266.71      275.73     34.93 o 
  -3  13   2       26.83       10.95     23.19 o 
  -2  13   2      213.66      169.01     37.00 o 
  -1  13   2       37.66       25.01     20.88 o 
   0  13   2       66.75       29.00     19.64 o 
   1  13   2       44.08       18.68     21.75 o 
   2  13   2      211.16      154.01     35.45 o 
   3  13   2        8.92       12.31     12.43 o 
  -6  14   2      210.04      232.14     39.78 o 
  -5  14   2      336.80      310.82     50.07 o 
  -4  14   2      240.42      274.13     45.85 o 
  -3  14   2       12.36        2.45     19.02 o 
  -2  14   2      257.73      222.15     39.15 o 
  -1  14   2        6.14       10.55     31.31 o 
   0  14   2      277.63      224.20     27.60 o 
  -2 -15   3       49.51       76.56     40.36 o 
  -1 -15   3       92.22       40.24     26.65 o 
   0 -15   3       25.84        1.28     18.19 o 
   1 -15   3      410.05      535.30     39.64 o 
   2 -15   3      546.95      549.39    166.92 o 
   3 -15   3      381.36      462.19     41.98 o 
   4 -15   3      186.29      207.93     45.93 o 
   5 -15   3      149.04      132.98     38.97 o 
   6 -15   3        4.59       73.14     45.03 o 
   7 -15   3       17.21       37.33     42.03 o 
  -4 -14   3      391.98      425.95     27.42 o 
  -3 -14   3      224.23      259.89     50.71 o 
  -2 -14   3      108.67      108.93     38.50 o 
  -1 -14   3      145.69      122.34     41.75 o 
   0 -14   3      395.44      392.19     51.62 o 
   1 -14   3        9.64       23.09     24.68 o 
   2 -14   3       54.34       69.32     39.07 o 
   3 -14   3       23.81       17.70     31.37 o 
   4 -14   3      130.27      113.31     42.07 o 
   5 -14   3      549.11      490.15     43.46 o 
   6 -14   3       13.79       30.46     31.89 o 
   7 -14   3       31.08       67.60     43.62 o 
   8 -14   3      236.39      290.63     45.24 o 
   9 -14   3      257.90      306.70     46.86 o 
  -6 -13   3      105.84       40.00     22.89 o 
  -5 -13   3       11.42       33.78     16.80 o 
  -4 -13   3       57.49       75.15     20.18 o 
  -3 -13   3      346.22      395.45     32.35 o 
  -2 -13   3      482.59      468.37     29.95 o 
  -1 -13   3      551.16      647.52     33.78 o 
   0 -13   3      376.72      432.42     32.63 o 
   1 -13   3      351.32      427.22     40.07 o 
   2 -13   3       64.18       36.46     26.22 o 
   3 -13   3        0.43       32.06     26.07 o 
   4 -13   3       33.08       16.70     26.15 o 
   5 -13   3      325.33      344.94     40.01 o 
   6 -13   3      228.31      179.20     36.39 o 
   7 -13   3       14.90       34.38     31.82 o 
   8 -13   3       95.68      126.11     43.78 o 
   9 -13   3      312.36      386.62     52.38 o 
  10 -13   3      397.61      396.47     55.62 o 
  -7 -12   3      146.07      154.72     42.95 o 
  -6 -12   3       42.03        9.40     17.54 o 
  -5 -12   3        0.52        7.55     13.67 o 
  -4 -12   3      168.01      122.92     21.22 o 
  -3 -12   3        7.66        0.00     19.14 o 
  -2 -12   3       17.52       13.73     17.55 o 
  -1 -12   3      166.35      302.54     27.74 o 
   0 -12   3     1490.03     1575.21     42.94 o 
   1 -12   3      326.07      298.10     62.62 o 
   2 -12   3      926.32      921.47     46.96 o 
   3 -12   3     1215.48     1239.81     45.41 o 
   4 -12   3     2642.28     2709.41    130.13 o 
   5 -12   3      180.57      177.35     33.82 o 
   6 -12   3       64.44      107.82     40.55 o 
   7 -12   3       61.33       87.37     38.79 o 
   8 -12   3      620.31      622.16     55.94 o 
   9 -12   3       28.36       29.08     30.82 o 
  10 -12   3       35.93       62.81     44.13 o 
  11 -12   3       12.51       30.53     33.30 o 
  -8 -11   3        0.99        0.00     30.01 o 
  -7 -11   3       89.98       53.25     21.86 o 
  -6 -11   3      324.27      333.99     28.13 o 
  -5 -11   3      717.08      728.69     21.88 o 
  -4 -11   3      395.98      360.79     22.49 o 
  -3 -11   3      185.32      178.14     25.07 o 
  -2 -11   3      115.89      123.91     27.94 o 
  -1 -11   3      215.67      231.83     25.75 o 
   0 -11   3     2212.11     2352.46     78.01 o 
   1 -11   3        1.04        0.00     18.56 o 
   2 -11   3        1.56        0.00     19.37 o 
   3 -11   3      200.53      174.87     34.97 o 
   4 -11   3     1129.21     1094.99     43.87 o 
   5 -11   3       70.33      107.76     30.50 o 
   6 -11   3     3112.77     3369.36    185.16 o 
   7 -11   3       48.04       45.94     28.65 o 
   8 -11   3       23.13       22.48     27.45 o 
   9 -11   3      621.19      678.53     44.51 o 
  10 -11   3       57.17       83.49     42.38 o 
  11 -11   3        1.60       33.81     24.74 o 
  12 -11   3        1.17       11.67     24.90 o 
  -9 -10   3      240.12      330.15     45.54 o 
  -8 -10   3        3.85       11.26     29.23 o 
  -7 -10   3      134.71       97.94     26.13 o 
  -6 -10   3      167.51      231.55     21.40 o 
  -5 -10   3      499.40      488.15     18.73 o 
  -4 -10   3       62.84      117.80     17.56 o 
  -3 -10   3       42.83       17.23     18.96 o 
  -2 -10   3      132.95       86.20     20.31 o 
  -1 -10   3     4372.15     4660.66     67.89 o 
   0 -10   3     1533.64     1609.15     53.63 o 
   1 -10   3     1293.94     1327.94     39.43 o 
   2 -10   3      999.26     1034.11     37.74 o 
   3 -10   3      144.12      129.50     28.68 o 
   4 -10   3      709.90      688.91     36.49 o 
   5 -10   3      196.59      252.45     33.05 o 
   6 -10   3     3265.00     3013.88     91.83 o 
   7 -10   3     1029.70      983.40     52.62 o 
   8 -10   3      297.84      324.70     36.24 o 
   9 -10   3      235.59      255.56     35.17 o 
  10 -10   3       44.99       42.66     35.80 o 
  11 -10   3      241.51      280.14     30.51 o 
  12 -10   3      212.14      209.83     30.09 o 
 -10  -9   3       72.06      106.59     37.77 o 
  -9  -9   3        3.52       16.41     17.28 o 
  -8  -9   3      638.42      615.87     15.25 o 
  -7  -9   3        7.05        8.32     18.49 o 
  -6  -9   3      991.82     1054.48     23.48 o 
  -5  -9   3        5.10        0.65     10.15 o 
  -4  -9   3       35.67       27.14     16.97 o 
  -3  -9   3      659.04      651.18     29.97 o 
  -2  -9   3      455.66      397.95     24.16 o 
  -1  -9   3      125.37       73.12     19.75 o 
   0  -9   3      809.70      861.66     42.98 o 
   1  -9   3       83.64       98.95     26.62 o 
   2  -9   3      375.44      375.43     28.96 o 
   3  -9   3      859.38      729.04     34.49 o 
   4  -9   3     3371.73     3395.06     79.87 o 
   5  -9   3     2506.27     2534.30     52.35 o 
   6  -9   3      363.22      505.12     35.28 o 
   7  -9   3     1331.86     1437.95     69.67 o 
   8  -9   3     1386.81     1302.18     51.49 o 
   9  -9   3      302.89      270.94     38.28 o 
  10  -9   3       97.66       80.62     29.56 o 
  11  -9   3       54.87       69.36     25.58 o 
  12  -9   3      272.77      220.46     75.50 o 
  13  -9   3      298.99        0.00     22.63 o 
 -11  -8   3        2.80        0.00     40.87 o 
 -10  -8   3      111.28      175.41     37.77 o 
  -9  -8   3        8.45        2.12      6.08 o 
  -8  -8   3      115.72       63.19     29.99 o 
  -7  -8   3      253.45      294.72     30.53 o 
  -6  -8   3     3295.73     3413.85     46.23 o 
  -5  -8   3        3.27       10.25     10.40 o 
  -4  -8   3      309.23      405.87     22.25 o 
  -3  -8   3       10.14       18.92     14.08 o 
  -2  -8   3       14.41       32.31     19.66 o 
  -1  -8   3       93.63       98.17     18.48 o 
   0  -8   3      121.49      195.68     25.76 o 
   1  -8   3       14.11       17.38     19.83 o 
   2  -8   3     1056.77     1029.68     37.73 o 
   3  -8   3     1494.34     1582.49     38.63 o 
   4  -8   3     1031.95      990.38     34.94 o 
   5  -8   3     2485.61     2275.98     52.65 o 
   6  -8   3       45.61       39.86     37.29 o 
   7  -8   3     2571.07     2575.73     51.46 o 
   8  -8   3       19.90       29.92     22.87 o 
   9  -8   3       25.55       24.28     18.11 o 
  10  -8   3     1302.13     1299.90     44.10 o 
  11  -8   3      406.12      433.92     30.87 o 
  12  -8   3      296.61      290.47     84.13 o 
  13  -8   3        3.52       12.53     19.57 o 
 -11  -7   3        2.37        4.66     25.35 o 
 -10  -7   3        5.20        7.39      7.60 o 
  -9  -7   3       75.93       68.48     33.13 o 
  -8  -7   3      185.59      125.56     20.96 o 
  -7  -7   3        5.12        2.34     10.04 o 
  -6  -7   3     1467.60     1466.39     37.30 o 
  -5  -7   3      142.64      160.71     14.26 o 
  -4  -7   3     1142.42     1115.36     53.87 o 
  -3  -7   3      104.58      131.50     20.70 o 
  -2  -7   3     1979.64     1873.51     36.21 o 
  -1  -7   3      133.51      100.78     16.65 o 
   0  -7   3     1273.71     1145.72     33.45 o 
   1  -7   3       12.09       54.23     17.74 o 
   2  -7   3     1308.82     1488.93     52.86 o 
   3  -7   3      193.98      153.45     21.51 o 
   4  -7   3       11.09       10.70     16.42 o 
   5  -7   3      151.46      183.25     29.68 o 
   6  -7   3     1952.74     1877.85     49.82 o 
   7  -7   3       26.94       47.81     22.00 o 
   8  -7   3     1655.33     1491.43     40.58 o 
   9  -7   3      163.51      178.46     24.22 o 
  10  -7   3     1625.69     1634.07     35.22 o 
  11  -7   3     1527.75     1690.20     44.06 o 
  12  -7   3      713.97      809.90     39.93 o 
  13  -7   3      644.77      756.87     35.13 o 
 -12  -6   3      185.85        4.66     26.91 o 
 -11  -6   3      135.47      130.05     38.46 o 
 -10  -6   3     1013.84      925.17     61.16 o 
  -9  -6   3      380.52      417.56     14.25 o 
  -8  -6   3       15.97       23.66      8.35 o 
  -7  -6   3      123.54      125.15     10.34 o 
  -6  -6   3      990.00      955.77     23.08 o 
  -5  -6   3        1.66        0.00      7.78 o 
  -4  -6   3     1167.39     1284.87     19.50 o 
  -3  -6   3       94.25      104.56     20.70 o 
  -2  -6   3      401.37      529.61     24.33 o 
  -1  -6   3      122.69      124.35     16.28 o 
   0  -6   3      257.22      197.24     18.48 o 
   1  -6   3      143.18      145.00     22.49 o 
   2  -6   3     3084.25     2810.52     47.00 o 
   3  -6   3       10.98       15.99     15.89 o 
   4  -6   3      673.69      563.87     26.13 o 
   5  -6   3     1059.55     1026.01     35.69 o 
   6  -6   3     3414.44     3366.32     48.74 o 
   7  -6   3     1232.22     1292.79     35.25 o 
   8  -6   3       11.13       20.45     16.44 o 
   9  -6   3      197.67      175.95     19.77 o 
  10  -6   3       16.55       11.71     14.31 o 
  11  -6   3       57.23       72.60     18.57 o 
  12  -6   3      243.91      246.83     30.22 o 
  13  -6   3      218.15      199.79     29.14 o 
 -12  -5   3        1.23        0.00      6.65 o 
 -11  -5   3      158.53      116.40     12.51 o 
 -10  -5   3      288.58      300.52     23.82 o 
  -9  -5   3      464.97      387.72     15.24 o 
  -8  -5   3      411.79      393.24     12.23 o 
  -7  -5   3      661.59      575.83     34.99 o 
  -6  -5   3     1018.33      979.01     25.84 o 
  -5  -5   3     6778.53     6630.57     59.96 o 
  -4  -5   3    18170.17    19650.27    117.11 o 
  -3  -5   3     4908.23     5213.69     48.25 o 
  -2  -5   3      559.59      525.17     17.73 o 
  -1  -5   3      426.81      356.12     18.10 o 
   0  -5   3     3858.49     3457.41     41.80 o 
   1  -5   3     1580.05     1591.43     36.91 o 
   2  -5   3      728.41      701.62     27.71 o 
   3  -5   3     1585.09     1333.18     29.52 o 
   4  -5   3     3125.02     3252.03     43.72 o 
   5  -5   3      887.35      894.56     67.08 o 
   6  -5   3     5615.71     5808.00     50.07 o 
   7  -5   3     1256.47     1326.56     28.51 o 
   8  -5   3     1159.39     1070.57     32.04 o 
   9  -5   3      583.56      628.16     25.78 o 
  10  -5   3      176.28      190.71     21.75 o 
  11  -5   3      508.70      595.02     27.63 o 
  12  -5   3      341.20      341.13     32.49 o 
  13  -5   3       54.63       23.14     16.75 o 
  14  -5   3      145.77      124.53     79.95 o 
 -13  -4   3       98.14        0.00     19.66 o 
 -12  -4   3      429.91      433.12     33.90 o 
 -11  -4   3      285.53      314.10     13.91 o 
 -10  -4   3       45.14       17.46     17.47 o 
  -9  -4   3      125.22      116.98     12.76 o 
  -8  -4   3      818.34      977.35     18.14 o 
  -7  -4   3      732.55      785.13     14.56 o 
  -6  -4   3      548.56      603.63     12.50 o 
  -5  -4   3      813.81      990.18     19.59 o 
  -4  -4   3     9254.68     9565.00    108.20 o 
  -3  -4   3     2600.07     2531.52     27.17 o 
  -2  -4   3     5233.03     5513.55     50.02 o 
  -1  -4   3     2882.77     2762.15     34.93 o 
   0  -4   3       85.76       87.70     16.82 o 
   1  -4   3     3897.43     3548.65     43.88 o 
   2  -4   3       58.01      124.64     18.11 o 
   3  -4   3     9389.93     8674.35     81.81 o 
   4  -4   3     6696.68     6667.89     61.91 o 
   5  -4   3     4457.47     4868.88     44.09 o 
   6  -4   3       26.49       46.08     13.00 o 
   7  -4   3      989.34     1075.65     28.35 o 
   8  -4   3      148.58      164.76     15.38 o 
   9  -4   3      424.74      411.91     20.10 o 
  10  -4   3      177.19      204.26     17.21 o 
  11  -4   3       18.84       10.91     13.37 o 
  12  -4   3      342.69      404.13     25.26 o 
  13  -4   3      245.50        0.42     15.54 o 
  14  -4   3      512.53      534.02     33.12 o 
 -13  -3   3        2.54        3.47      8.78 o 
 -12  -3   3       83.81       87.17     11.88 o 
 -11  -3   3      257.38      312.91     15.61 o 
 -10  -3   3       19.63       17.17      9.35 o 
  -9  -3   3     1328.46     1396.03     72.28 o 
  -8  -3   3       68.41       74.17      9.97 o 
  -7  -3   3      306.23      261.08      9.79 o 
  -6  -3   3     2593.03     2592.25     40.07 o 
  -5  -3   3        9.83       41.62      9.43 o 
  -4  -3   3      264.23      198.70     14.05 o 
  -3  -3   3     2604.95     2629.78     24.03 o 
  -2  -3   3     4107.79     4266.56     41.68 o 
  -1  -3   3     4768.24     4746.60     52.05 o 
   0  -3   3    12537.19    11347.30     97.69 o 
   1  -3   3      592.29      584.24     22.51 o 
   2  -3   3     2515.88     2290.70     33.84 o 
   3  -3   3     8251.81     8033.25     68.74 o 
   4  -3   3     3040.13     3069.75     30.89 o 
   5  -3   3     2053.26     2048.03     25.78 o 
   6  -3   3      122.51       74.35     13.30 o 
   7  -3   3      320.66      399.82     15.07 o 
   8  -3   3        1.14        7.74     11.32 o 
   9  -3   3      340.61      297.61     16.53 o 
  10  -3   3      610.32      657.90     21.78 o 
  11  -3   3       12.21       18.17     12.06 o 
  12  -3   3      121.37       67.09     30.05 o 
  13  -3   3      166.61        0.00     12.53 o 
  14  -3   3      432.05      468.59     25.45 o 
 -14  -2   3      139.57       58.97     22.07 o 
 -13  -2   3      230.59      311.35     19.31 o 
 -12  -2   3      378.57      448.59     35.44 o 
 -11  -2   3      159.51      238.83     15.32 o 
 -10  -2   3      605.49      600.80     19.75 o 
  -9  -2   3       10.47       10.95      9.16 o 
  -8  -2   3       87.42       64.70     11.75 o 
  -7  -2   3      327.45      338.93     12.71 o 
  -6  -2   3     3976.80     4198.20     32.43 o 
  -5  -2   3      539.62      542.48     14.56 o 
  -4  -2   3      673.41      809.45     12.19 o 
  -3  -2   3      873.25      800.68    153.68 o 
  -2  -2   3       11.01       30.87      5.85 o 
  -1  -2   3     4549.29     4127.87     39.47 o 
   0  -2   3      356.07      319.25     21.24 o 
   1  -2   3     1029.78      979.51     20.92 o 
   2  -2   3     6036.35     5575.66     53.83 o 
   3  -2   3      248.57      298.61     13.48 o 
   4  -2   3       28.24       64.34     13.84 o 
   5  -2   3     1841.95     1985.17     22.39 o 
   6  -2   3     3054.69     3060.93     73.61 o 
   7  -2   3      963.04      976.13     17.15 o 
   8  -2   3      506.27      607.15     20.70 o 
   9  -2   3      408.74      365.39     14.73 o 
  10  -2   3      559.55      517.32     16.66 o 
  11  -2   3        3.02        6.20      8.83 o 
  12  -2   3        7.10        7.78     11.55 o 
  13  -2   3       24.59        0.00     12.40 o 
  14  -2   3        8.27        0.00     22.77 o 
 -14  -1   3      530.94      625.76     79.18 o 
 -13  -1   3      652.02      728.22     29.82 o 
 -12  -1   3     1049.69     1228.40     56.44 o 
 -11  -1   3      300.92      306.33     37.52 o 
 -10  -1   3       25.75       33.88     11.80 o 
  -9  -1   3      298.61      293.21     16.29 o 
  -8  -1   3       94.54       93.90     13.17 o 
  -7  -1   3        2.42        4.51      6.74 o 
  -6  -1   3      948.53     1032.79     15.05 o 
  -5  -1   3      109.09      126.24      8.92 o 
  -4  -1   3      727.72      700.48     13.08 o 
  -3  -1   3     4799.54     4494.01     27.44 o 
  -2  -1   3        7.79        7.24      2.56 o 
  -1  -1   3      187.95      193.11     17.60 o 
   0  -1   3     3671.58     3478.95     18.93 o 
   1  -1   3     3616.25     3460.08     21.33 o 
   2  -1   3      204.75      245.48      9.30 o 
   3  -1   3       11.80        9.94      5.75 o 
   4  -1   3    18925.18    19268.22     94.57 o 
   5  -1   3      698.59      659.49     15.72 o 
   6  -1   3      790.50      976.04     12.76 o 
   7  -1   3      557.38      588.96     14.89 o 
   8  -1   3       74.68      101.44      9.76 o 
   9  -1   3     2356.66     2358.15     27.50 o 
  10  -1   3      208.79      220.39     11.03 o 
  11  -1   3      212.32      181.59     31.68 o 
  12  -1   3      506.54      482.78     23.52 o 
  13  -1   3      225.42        1.03     17.59 o 
 -14   0   3       29.74       21.62     20.96 o 
 -13   0   3      528.89      585.57     31.83 o 
 -12   0   3       22.18        6.13     17.65 o 
 -11   0   3      140.25      150.47     18.93 o 
 -10   0   3     1953.54     2009.27     63.48 o 
  -9   0   3      214.45      256.52     17.31 o 
  -8   0   3       53.47       57.62      9.82 o 
  -7   0   3      890.93      840.86     15.24 o 
  -6   0   3     1175.59     1315.82     18.53 o 
  -5   0   3     1558.23     1622.80     18.96 o 
  -4   0   3      311.07      292.09      9.52 o 
  -3   0   3      315.94      302.38     13.43 o 
  -2   0   3     5205.74     4916.18     58.24 o 
   0   0   3      256.48      211.25     34.44 o 
   1   0   3       98.42      129.01      6.27 o 
   2   0   3       45.79       50.48      6.74 o 
   3   0   3     1996.63     1719.34     15.82 o 
   4   0   3      520.34      422.08      6.95 o 
   5   0   3     1896.24     1808.55     16.11 o 
   6   0   3     4930.75     5057.19     32.17 o 
   7   0   3      871.41      903.91     11.18 o 
   8   0   3      357.18      413.35     14.25 o 
   9   0   3     1476.72     1491.25     20.54 o 
  10   0   3      732.34      677.12     17.77 o 
  11   0   3        7.37       10.60     12.33 o 
  12   0   3      147.34        0.00     18.47 o 
  13   0   3      358.27        3.31     23.78 o 
 -14   1   3      337.73      436.05     31.46 o 
 -13   1   3      401.07      437.32     43.47 o 
 -12   1   3      277.17      320.68     24.65 o 
 -11   1   3       31.66       48.93     13.30 o 
 -10   1   3      338.78      377.43     26.56 o 
  -9   1   3       69.11       83.78     12.07 o 
  -8   1   3        0.84        3.58      7.76 o 
  -7   1   3       38.51       74.62     10.81 o 
  -6   1   3        9.80       12.00      7.93 o 
  -5   1   3      986.60      868.98     14.48 o 
  -4   1   3     1445.88     1335.21     22.19 o 
  -3   1   3     1837.97     1835.29     24.79 o 
  -2   1   3    52126.30    57608.11    379.23 o 
  -1   1   3    28108.44    29144.37    187.43 o 
   0   1   3     2476.57     2434.46     31.77 o 
   1   1   3     4728.26     4551.66     49.19 o 
   2   1   3      295.99      228.37      9.59 o 
   3   1   3     5465.65     5446.56     48.47 o 
   4   1   3       64.02       74.22      5.69 o 
   5   1   3     1266.73     1338.66      9.22 o 
   6   1   3     1204.43     1081.52     19.07 o 
   7   1   3      268.41      289.91      4.86 o 
   8   1   3     2671.98     2563.13     98.05 o 
   9   1   3      552.94      561.39     86.19 o 
  10   1   3      127.62      119.72     10.20 o 
  11   1   3      197.73       95.68     28.37 o 
  12   1   3       68.25        0.00     15.72 o 
  13   1   3        8.78        0.00     20.48 o 
 -14   2   3       40.44       12.68     23.93 o 
 -13   2   3      151.46      139.25     19.01 o 
 -12   2   3      594.93      607.86     25.35 o 
 -11   2   3      495.37      554.88     22.97 o 
 -10   2   3      907.82      907.40     22.12 o 
  -9   2   3     1349.32     1281.66     23.39 o 
  -8   2   3     2357.24     2326.36     28.10 o 
  -7   2   3      132.76      128.01     11.68 o 
  -6   2   3       83.72       80.33      9.95 o 
  -5   2   3       10.78       22.52     10.79 o 
  -4   2   3      130.32      131.20     19.15 o 
  -3   2   3     8555.88     8154.45     66.37 o 
  -2   2   3    50845.23    54278.10    363.50 o 
  -1   2   3     1467.66     1613.53     21.10 o 
   0   2   3     5632.50     5320.95     40.18 o 
   1   2   3      179.00      235.24      7.13 o 
   2   2   3     3239.49     3188.00     25.43 o 
   3   2   3     1147.46      998.87      6.61 o 
   4   2   3     4280.78     3775.06     43.03 o 
   5   2   3     1297.21     1230.38     43.01 o 
   6   2   3      108.46      125.44     20.43 o 
   7   2   3       34.10       48.94     20.36 o 
   8   2   3       13.98        9.28     16.45 o 
   9   2   3     1617.42     1643.57     76.93 o 
  10   2   3      115.04      169.26     42.60 o 
  11   2   3      836.68     1055.59     42.55 o 
  12   2   3      204.82        3.79     22.48 o 
  13   2   3      101.10        0.77     21.40 o 
 -14   3   3       10.91        0.00     10.89 o 
 -13   3   3       72.83       87.39     22.79 o 
 -12   3   3        3.54        0.63     13.47 o 
 -11   3   3      559.23      598.72     23.95 o 
 -10   3   3     1144.40     1169.76     28.10 o 
  -9   3   3     1398.25     1417.10     25.50 o 
  -8   3   3      156.68      173.18     15.66 o 
  -7   3   3     1096.26     1139.52     22.53 o 
  -6   3   3     1552.68     1435.42     27.63 o 
  -5   3   3      318.10      328.13     21.22 o 
  -4   3   3       88.97      105.86     16.84 o 
  -3   3   3       77.66       81.41     17.08 o 
  -2   3   3      159.07      135.60     12.79 o 
  -1   3   3     1194.03     1192.19     22.51 o 
   0   3   3     1629.93     1707.81     22.46 o 
   1   3   3      104.79       72.84      6.19 o 
   2   3   3      323.88      354.13     10.12 o 
   3   3   3      602.94      534.92      8.42 o 
   4   3   3     3303.09     3095.11     56.62 o 
   5   3   3     1391.81     1334.34     40.94 o 
   6   3   3      167.66      213.72     27.94 o 
   7   3   3     1570.02     1610.88     50.78 o 
   8   3   3      306.04      283.61     56.41 o 
   9   3   3      106.91      134.54     35.19 o 
  10   3   3        0.29        0.52     22.25 o 
  11   3   3       63.19        0.00     40.88 o 
  12   3   3        0.72        0.00     24.84 o 
 -14   4   3       28.73        3.65     15.56 o 
 -13   4   3      206.32      181.66     21.74 o 
 -12   4   3       89.84       84.22     20.81 o 
 -11   4   3      379.51      430.20     55.72 o 
 -10   4   3       21.22       26.89     14.37 o 
  -9   4   3      158.89      148.92     17.69 o 
  -8   4   3      160.10      139.99     38.60 o 
  -7   4   3     2411.62     2294.43     37.90 o 
  -6   4   3      486.22      383.28     20.93 o 
  -5   4   3     1993.64     1915.82     31.69 o 
  -4   4   3     3759.11     3530.28     50.45 o 
  -3   4   3      192.37      161.99     14.58 o 
  -2   4   3     1996.27     1713.60     42.82 o 
  -1   4   3     1800.95     1684.35     26.43 o 
   0   4   3     4116.32     3662.92     36.28 o 
   1   4   3      154.19      179.06     10.44 o 
   2   4   3      133.58      110.71      8.02 o 
   3   4   3      256.59      280.69      4.88 o 
   4   4   3       23.38       36.74     19.66 o 
   5   4   3      128.60      113.84     25.36 o 
   6   4   3      636.69      615.04     37.27 o 
   7   4   3       62.13       39.32     26.39 o 
   8   4   3      189.36      225.10     36.74 o 
   9   4   3      276.48        0.52     33.12 o 
  10   4   3      806.89      889.39     55.91 o 
  11   4   3      571.42      762.93     59.52 o 
  12   4   3       48.62        0.00     40.36 o 
 -14   5   3        1.41        0.00     14.69 o 
 -13   5   3      149.91      149.61     55.72 o 
 -12   5   3     1232.04     1349.05     42.71 o 
 -11   5   3      285.31      307.53     24.30 o 
 -10   5   3     1998.63     2265.10     43.56 o 
  -9   5   3      121.13      155.21     18.11 o 
  -8   5   3        7.74       18.56     16.91 o 
  -7   5   3      657.41      656.83     27.42 o 
  -6   5   3      207.78      217.03     23.31 o 
  -5   5   3        0.38        0.00     15.01 o 
  -4   5   3      243.20      304.61     18.78 o 
  -3   5   3     4292.92     4388.91     59.31 o 
  -2   5   3      250.05      309.98     16.14 o 
  -1   5   3     5230.07     5013.11     57.84 o 
   0   5   3     3726.57     3500.47     34.87 o 
   1   5   3     3210.60     3108.77     45.45 o 
   2   5   3     1207.16     1134.91     19.29 o 
   3   5   3     1448.37     1343.81     13.82 o 
   4   5   3       22.26       14.09     10.35 o 
   5   5   3       42.01       78.65     41.91 o 
   6   5   3      486.71      433.77     57.46 o 
   7   5   3       17.91       48.64     46.57 o 
   8   5   3      252.29      282.04     39.33 o 
   9   5   3       57.95       52.26     34.67 o 
  10   5   3       76.48        0.00     22.77 o 
  11   5   3       91.57        1.03     45.02 o 
 -14   6   3        0.03        3.00     17.89 o 
 -13   6   3      291.07      236.53     97.21 o 
 -12   6   3       19.46       15.03     17.16 o 
 -11   6   3        5.88       31.39     19.62 o 
 -10   6   3       40.29       48.60     17.26 o 
  -9   6   3       52.22       53.30     28.35 o 
  -8   6   3      498.84      424.64     33.29 o 
  -7   6   3      122.19      115.42     22.18 o 
  -6   6   3     1514.93     1445.29     41.21 o 
  -5   6   3     1477.12     1351.18     31.72 o 
  -4   6   3     2903.04     2934.52     71.11 o 
  -3   6   3      227.28      640.60     37.26 o 
  -2   6   3     1838.22     1682.84     33.38 o 
  -1   6   3       48.56       63.42     19.77 o 
   0   6   3      538.57      536.03     18.68 o 
   1   6   3       26.43       14.49      8.32 o 
   2   6   3      361.82      334.11     12.59 o 
   3   6   3      317.34      334.74      9.40 o 
   4   6   3     1242.96     1246.28     14.89 o 
   5   6   3      931.49      981.79     46.09 o 
   6   6   3      339.65      418.18     39.33 o 
   7   6   3      149.65      120.05     35.19 o 
   8   6   3       14.80       40.36     33.63 o 
   9   6   3      268.42      312.57     46.57 o 
  10   6   3        1.62       35.70     38.29 o 
 -13   7   3      590.52      607.51     34.97 o 
 -12   7   3      651.98      741.87     32.13 o 
 -11   7   3       26.68       38.67     19.26 o 
 -10   7   3      149.59      143.54     45.28 o 
  -9   7   3      409.39      358.23     31.44 o 
  -8   7   3       32.68       34.58     22.13 o 
  -7   7   3        3.44       16.26     24.35 o 
  -6   7   3      530.62      494.87     61.08 o 
  -5   7   3     1447.75     1399.46     50.00 o 
  -4   7   3      173.26      245.28     21.76 o 
  -3   7   3      810.70      787.82     44.28 o 
  -2   7   3     5218.54     5549.89    104.57 o 
  -1   7   3      802.49      756.51     48.42 o 
   0   7   3      488.26      482.93     27.60 o 
   1   7   3     1022.22     1097.05     21.40 o 
   2   7   3      913.12     1007.70     25.35 o 
   3   7   3      405.11      428.56     14.09 o 
   4   7   3      382.53      402.02      9.25 o 
   5   7   3       71.20       87.45     33.12 o 
   6   7   3      368.86      406.79     42.96 o 
   7   7   3      153.10      212.16     63.13 o 
   8   7   3      119.01      132.47     64.68 o 
   9   7   3       54.41      120.04     43.46 o 
  10   7   3      367.14      432.65     56.93 o 
 -13   8   3       26.62       10.87     20.07 o 
 -12   8   3      439.94      461.32    108.94 o 
 -11   8   3      176.36      183.13     33.69 o 
 -10   8   3      804.15      800.60     74.03 o 
  -9   8   3      116.65      119.53     29.21 o 
  -8   8   3      758.94      788.16     69.11 o 
  -7   8   3      547.30      511.03     33.21 o 
  -6   8   3      371.28      385.43     29.96 o 
  -5   8   3       14.15        7.30     17.03 o 
  -4   8   3      251.74      283.56     30.21 o 
  -3   8   3      477.96      477.63     25.50 o 
  -2   8   3     2053.22     2035.94     37.46 o 
  -1   8   3      466.37      488.49     35.20 o 
   0   8   3     3930.56     4069.89     58.99 o 
   1   8   3      793.85      807.01     20.89 o 
   2   8   3      732.24      790.11     32.36 o 
   3   8   3      152.24      137.47     15.79 o 
   4   8   3      503.62      500.79     10.44 o 
   5   8   3       20.32        0.00     28.97 o 
   6   8   3       15.59        0.00     27.42 o 
   7   8   3       11.93       23.28     33.63 o 
   8   8   3       17.46        0.00     33.63 o 
   9   8   3       26.24       57.43     42.95 o 
 -12   9   3       13.37       10.95     20.15 o 
 -11   9   3      120.11       57.14     62.09 o 
 -10   9   3     1159.84     1137.68     54.72 o 
  -9   9   3      416.43      458.32     42.61 o 
  -8   9   3      243.80      324.99     41.90 o 
  -7   9   3       44.85       78.84     26.21 o 
  -6   9   3      230.06      197.51     32.82 o 
  -5   9   3        5.07       11.80     21.42 o 
  -4   9   3       47.50       49.23     26.44 o 
  -3   9   3      118.92      118.33     22.12 o 
  -2   9   3       75.10      132.69     34.93 o 
  -1   9   3        1.30       10.23     15.95 o 
   0   9   3      150.58      160.23     22.76 o 
   1   9   3       59.84       56.07     15.99 o 
   2   9   3        4.49        7.49     12.37 o 
   3   9   3      424.83      455.96     14.92 o 
   4   9   3      222.68      247.86      9.57 o 
   5   9   3      395.11      304.61     92.90 o 
   6   9   3      569.71      624.75     55.90 o 
   7   9   3      424.24      484.42     55.89 o 
   8   9   3      153.98      160.93     49.16 o 
 -12  10   3        2.19        0.00     27.60 o 
 -11  10   3      408.22      188.72    147.76 o 
 -10  10   3       14.69        4.71     23.74 o 
  -9  10   3        2.39       22.51     27.23 o 
  -8  10   3        1.87       10.35     29.09 o 
  -7  10   3      314.66      269.07     33.95 o 
  -6  10   3      229.64      192.97     30.71 o 
  -5  10   3        9.29        0.00     21.13 o 
  -4  10   3       40.19       34.79     33.93 o 
  -3  10   3        3.52        0.00     19.64 o 
  -2  10   3      499.49      543.31     42.84 o 
  -1  10   3      263.84      260.95     35.45 o 
   0  10   3      756.80      862.80     27.36 o 
   1  10   3       12.07        5.59     12.04 o 
   2  10   3        1.74       10.70     13.77 o 
   3  10   3      207.15      213.67     20.88 o 
   4  10   3        1.52        5.94      6.43 o 
   5  10   3       33.49       14.77     12.94 o 
   6  10   3      225.99      299.10     53.30 o 
   7  10   3       88.15      195.59     50.71 o 
 -11  11   3      144.97       90.43     83.31 o 
 -10  11   3     1147.74     1194.29     62.67 o 
  -9  11   3      114.26       90.34     38.69 o 
  -8  11   3     1166.46     1081.66     73.14 o 
  -7  11   3        4.84       27.68     26.71 o 
  -6  11   3      188.48      155.75     31.45 o 
  -5  11   3        0.45       29.47     24.11 o 
  -4  11   3       53.10       17.98     21.13 o 
  -3  11   3      190.55      213.39     34.53 o 
  -2  11   3      150.06      227.69     32.17 o 
  -1  11   3        6.03        6.44     15.28 o 
   0  11   3      483.62      539.32     26.24 o 
   1  11   3       33.82       25.90     14.79 o 
   2  11   3      853.11      785.74     27.56 o 
   3  11   3      664.55      579.50     27.95 o 
   4  11   3       56.84       44.37     13.32 o 
   5  11   3        1.54       50.71     42.43 o 
   6  11   3        0.43        0.00     46.05 o 
 -10  12   3      271.73      316.12     45.75 o 
  -9  12   3       12.18       21.35     30.46 o 
  -8  12   3      296.34      319.76     51.10 o 
  -7  12   3      258.05      330.90     39.65 o 
  -6  12   3      741.43      723.46     43.03 o 
  -5  12   3      288.69      274.85     34.55 o 
  -4  12   3      197.44      164.73     29.96 o 
  -3  12   3       20.49       66.57     28.69 o 
  -2  12   3      747.46      838.42     35.95 o 
  -1  12   3       47.17       35.38     19.76 o 
   0  12   3        0.03        0.00     18.18 o 
   1  12   3        1.83        3.47     16.40 o 
   2  12   3       64.89       55.04     15.42 o 
   3  12   3       58.81       52.85     12.93 o 
   4  12   3      226.51      266.50     55.89 o 
  -8  13   3        0.83        0.00     30.32 o 
  -7  13   3        3.65        2.58     26.39 o 
  -6  13   3      309.61      375.41     40.90 o 
  -5  13   3      871.00      917.14     46.02 o 
  -4  13   3      544.00      574.38     39.42 o 
  -3  13   3     1530.20     1629.77     48.86 o 
  -2  13   3      218.34      254.55     30.45 o 
  -1  13   3      124.32      161.49     30.13 o 
   0  13   3        1.13        0.00     18.52 o 
   1  13   3       30.10       36.91     20.36 o 
   2  13   3       12.64        2.88     14.79 o 
  -5  14   3       18.41       19.47     27.70 o 
  -4  14   3       17.22       26.10     27.35 o 
  -3  14   3      204.18       87.18     85.90 o 
  -2  14   3       13.28        0.00     17.90 o 
  -1  14   3        3.89        0.00     22.74 o 
  -2 -15   4       96.21       46.45     53.55 o 
  -1 -15   4      182.16      151.85    108.15 o 
   0 -15   4       32.03       27.02     39.06 o 
   1 -15   4      190.58       91.46    105.30 o 
   2 -15   4       22.01        0.00     26.74 o 
   3 -15   4       51.31       71.21     38.97 o 
   4 -15   4       27.22       50.70     33.20 o 
   5 -15   4      269.38      265.63     66.31 o 
   6 -15   4        7.40       26.90     33.59 o 
   7 -15   4        3.48        7.37     29.75 o 
  -4 -14   4        8.66       22.95     30.18 o 
  -3 -14   4        5.30       14.12     23.03 o 
  -2 -14   4      191.76      187.07     33.97 o 
  -1 -14   4      219.62      224.37     37.14 o 
   0 -14   4      424.66      509.95     36.18 o 
   1 -14   4      445.13      343.25    225.91 o 
   2 -14   4      201.30      100.88     85.38 o 
   3 -14   4       11.47        0.00     25.49 o 
   4 -14   4      200.62      168.12     36.47 o 
   5 -14   4      233.45      175.66     38.81 o 
   6 -14   4       83.80       81.40     43.27 o 
   7 -14   4        3.02        0.00     30.42 o 
   8 -14   4        6.39       16.25     35.60 o 
   9 -14   4       48.27       50.71     37.71 o 
  -6 -13   4       15.47       17.45     15.81 o 
  -5 -13   4        3.27       11.59     14.11 o 
  -4 -13   4      156.72      165.96     27.58 o 
  -3 -13   4        9.69       17.43     22.72 o 
  -2 -13   4      349.18      440.76     41.14 o 
  -1 -13   4      221.52      244.11     29.44 o 
   0 -13   4        1.35       15.85     34.15 o 
   1 -13   4      188.62      273.05     48.13 o 
   2 -13   4      186.19      245.46     41.26 o 
   3 -13   4     1209.70     1259.40     48.03 o 
   4 -13   4       24.56       57.51     30.05 o 
   5 -13   4        3.48       34.39     29.31 o 
   6 -13   4       42.03       80.26     33.40 o 
   7 -13   4       94.57      132.25     45.45 o 
   8 -13   4      324.93      376.11     44.17 o 
   9 -13   4       23.48       13.36     30.08 o 
  10 -13   4        2.20        0.00     29.07 o 
  -7 -12   4       94.30       88.73     20.14 o 
  -6 -12   4       54.22       54.40     17.24 o 
  -5 -12   4      548.44      672.66     26.68 o 
  -4 -12   4      482.69      489.03     32.13 o 
  -3 -12   4     1522.12     1657.22     40.10 o 
  -2 -12   4       53.96       57.32     21.77 o 
  -1 -12   4      144.71      151.53     29.24 o 
   0 -12   4      310.83      398.56     31.64 o 
   1 -12   4      396.06      449.05     41.17 o 
   2 -12   4        2.67       39.10     25.58 o 
   3 -12   4      455.52      421.90     43.68 o 
   4 -12   4       59.92       28.27     25.91 o 
   5 -12   4      303.11      344.33     38.50 o 
   6 -12   4      283.89      271.78     37.28 o 
   7 -12   4       63.53       59.41     46.83 o 
   8 -12   4      517.31      632.63    133.02 o 
   9 -12   4      857.72      948.92     62.79 o 
  10 -12   4      297.53      333.25     43.14 o 
  11 -12   4       71.16      111.12     30.18 o 
  -8 -11   4       70.54       72.98     35.70 o 
  -7 -11   4        6.69       14.46     15.58 o 
  -6 -11   4       77.44       57.45     16.27 o 
  -5 -11   4       96.20       58.41     16.76 o 
  -4 -11   4        1.12        7.68     17.23 o 
  -3 -11   4      516.54      532.19     27.27 o 
  -2 -11   4      142.42      127.46     23.42 o 
  -1 -11   4      209.28      192.43     49.16 o 
   0 -11   4     1138.29     1196.03     60.74 o 
   1 -11   4      382.07      395.37     38.04 o 
   2 -11   4     4846.10     4938.97     74.55 o 
   3 -11   4     1724.04     1798.05     71.76 o 
   4 -11   4     2149.52     2237.29     55.28 o 
   5 -11   4       13.01       27.27     26.00 o 
   6 -11   4      178.08      207.26     41.36 o 
   7 -11   4     1206.10     1008.95     46.23 o 
   8 -11   4      130.11       97.75     32.86 o 
   9 -11   4      190.14      179.69     36.10 o 
  10 -11   4       98.59      102.70     39.46 o 
  11 -11   4      371.65      403.11     39.16 o 
  12 -11   4      285.66      403.94     35.44 o 
  -9 -10   4       34.63       30.13      9.02 o 
  -8 -10   4       44.76       34.67     37.25 o 
  -7 -10   4      337.58      350.24     23.33 o 
  -6 -10   4        1.43        6.65     10.85 o 
  -5 -10   4     1210.32     1248.91     25.75 o 
  -4 -10   4      132.23      184.08     32.73 o 
  -3 -10   4      113.55      111.22     20.85 o 
  -2 -10   4      317.50      384.90     29.24 o 
  -1 -10   4      669.77      682.09     37.78 o 
   0 -10   4       64.26       50.36     32.60 o 
   1 -10   4      786.72      722.53     58.51 o 
   2 -10   4      358.94      430.14     32.26 o 
   3 -10   4     1706.51     1591.10     45.24 o 
   4 -10   4      313.88      366.47     34.10 o 
   5 -10   4      565.38      694.51     47.88 o 
   6 -10   4      200.09      310.93     34.70 o 
   7 -10   4      433.63      501.15     62.37 o 
   8 -10   4     1156.80     1252.26     70.50 o 
   9 -10   4      266.44      263.35     40.13 o 
  10 -10   4       65.89       73.84     26.18 o 
  11 -10   4       48.90       21.72     34.43 o 
  12 -10   4       24.50        3.67     18.79 o 
 -10  -9   4       48.61       70.89     51.74 o 
  -9  -9   4       74.15       41.38     24.88 o 
  -8  -9   4      303.85      277.24     20.68 o 
  -7  -9   4      311.81      388.40     25.32 o 
  -6  -9   4      125.41      146.59     15.88 o 
  -5  -9   4     2730.98     2699.53     66.26 o 
  -4  -9   4       15.54        0.00     13.52 o 
  -3  -9   4        8.28       21.65     19.57 o 
  -2  -9   4       87.19      131.37     21.55 o 
  -1  -9   4       30.77       49.59     32.37 o 
   0  -9   4       40.60       39.58     20.85 o 
   1  -9   4       63.23      122.56     40.20 o 
   2  -9   4       11.23       18.24     20.65 o 
   3  -9   4      246.11      339.74     30.52 o 
   4  -9   4      824.02      911.80     62.14 o 
   5  -9   4     1150.59     1016.60     40.57 o 
   6  -9   4        2.13       36.93     24.96 o 
   7  -9   4      424.35      438.31     41.63 o 
   8  -9   4     2904.75     3018.65     60.55 o 
   9  -9   4      386.41      442.46     79.96 o 
  10  -9   4        5.89       18.90     19.45 o 
  11  -9   4      211.06      230.00     27.84 o 
  12  -9   4      257.56      204.02     63.88 o 
  13  -9   4       37.48       27.41     22.61 o 
 -11  -8   4        3.66        0.00     23.28 o 
 -10  -8   4       40.78       55.50     29.79 o 
  -9  -8   4      147.43       97.28     38.66 o 
  -8  -8   4      464.18      447.91     16.79 o 
  -7  -8   4       73.84       77.63     16.40 o 
  -6  -8   4      117.84      124.32     28.98 o 
  -5  -8   4     1182.04     1309.33     29.17 o 
  -4  -8   4       99.47      174.77     33.63 o 
  -3  -8   4       46.19       84.25     22.00 o 
  -2  -8   4      383.74      354.51     23.39 o 
  -1  -8   4      174.72      196.70     36.23 o 
   0  -8   4      436.80      431.15     30.92 o 
   1  -8   4       64.31       34.30     22.88 o 
   2  -8   4     1605.82     1483.35     44.20 o 
   3  -8   4     1647.88     1418.79     38.60 o 
   4  -8   4      198.43      240.60     27.95 o 
   5  -8   4      418.35      446.66     31.69 o 
   6  -8   4       83.66      125.14     30.61 o 
   7  -8   4       12.47        0.00     21.49 o 
   8  -8   4     1477.24     1445.35     43.88 o 
   9  -8   4      497.92      523.70     34.62 o 
  10  -8   4       52.13       49.26     19.60 o 
  11  -8   4      305.74      301.59     26.43 o 
  12  -8   4      537.96      650.82    186.73 o 
  13  -8   4      250.29      233.43     77.20 o 
 -11  -7   4       53.07       16.45     12.05 o 
 -10  -7   4       32.39       63.08     12.08 o 
  -9  -7   4     1127.91     1061.75     23.48 o 
  -8  -7   4     1757.01     1866.60     28.93 o 
  -7  -7   4     5365.71     5649.24     67.39 o 
  -6  -7   4     1097.68     1165.18     31.99 o 
  -5  -7   4       43.12       62.55     12.06 o 
  -4  -7   4      446.90      355.97     20.25 o 
  -3  -7   4        3.51        0.00     12.37 o 
  -2  -7   4      727.39      624.05     36.40 o 
  -1  -7   4      922.70     1014.39     27.65 o 
   0  -7   4      930.74      957.71     28.37 o 
   1  -7   4      116.19      162.47     25.31 o 
   2  -7   4     7454.59     7559.94     76.80 o 
   3  -7   4     6639.03     6514.41     70.79 o 
   4  -7   4     1620.46     1479.39     36.57 o 
   5  -7   4      375.42      396.56     27.78 o 
   6  -7   4     1451.61     1279.89     56.58 o 
   7  -7   4       74.17       96.14     29.58 o 
   8  -7   4      182.71      211.64     21.46 o 
   9  -7   4      697.26      767.39     28.14 o 
  10  -7   4     2011.67     1956.23     38.70 o 
  11  -7   4       16.30        0.18     15.22 o 
  12  -7   4       73.82       80.35     23.30 o 
  13  -7   4       43.75       36.94     20.08 o 
 -12  -6   4       18.90        4.66     24.32 o 
 -11  -6   4        3.15        0.00     12.79 o 
 -10  -6   4       53.14       44.79     10.40 o 
  -9  -6   4      100.22       78.52     10.60 o 
  -8  -6   4        5.10       30.30      9.24 o 
  -7  -6   4       72.86       75.82     14.81 o 
  -6  -6   4      662.59      711.50     25.01 o 
  -5  -6   4     2655.32     2509.60     38.98 o 
  -4  -6   4     4466.75     4620.72     60.98 o 
  -3  -6   4     5779.88     6408.27     71.90 o 
  -2  -6   4     2169.25     2139.65     32.80 o 
  -1  -6   4     8201.18     8400.25     82.17 o 
   0  -6   4        2.02       11.35     13.89 o 
   1  -6   4      360.35      412.05     23.05 o 
   2  -6   4      780.07      970.68     29.48 o 
   3  -6   4     1493.87     1736.96     35.73 o 
   4  -6   4       33.57       36.15     17.88 o 
   5  -6   4     1006.99     1077.65     31.64 o 
   6  -6   4      278.85      328.28     30.15 o 
   7  -6   4       46.57       94.34     19.00 o 
   8  -6   4      654.22      704.48     27.46 o 
   9  -6   4      383.05      443.45     29.62 o 
  10  -6   4      888.91      929.50     31.13 o 
  11  -6   4      103.67      128.40     22.01 o 
  12  -6   4      428.59      468.65     25.16 o 
  13  -6   4       58.26       55.91     22.13 o 
 -12  -5   4      127.97        2.55     11.83 o 
 -11  -5   4       69.80       56.22     24.80 o 
 -10  -5   4       99.72      128.25     12.14 o 
  -9  -5   4       23.00       19.65     10.86 o 
  -8  -5   4       23.66       12.30      8.34 o 
  -7  -5   4      184.91      208.07     13.30 o 
  -6  -5   4      871.17      999.03     25.64 o 
  -5  -5   4     3036.61     3480.43     42.72 o 
  -4  -5   4     1060.34      996.47     16.97 o 
  -3  -5   4       63.99      101.10     16.98 o 
  -2  -5   4      621.71      571.99     23.84 o 
  -1  -5   4     4400.25     4190.73     51.49 o 
   0  -5   4      280.83      286.04     19.72 o 
   1  -5   4       78.58      138.84     18.84 o 
   2  -5   4     2944.77     2684.90     39.32 o 
   3  -5   4     4911.53     5111.84     55.09 o 
   4  -5   4     1438.78     1479.98     36.27 o 
   5  -5   4     2018.23     2259.61     36.83 o 
   6  -5   4      546.61      571.32     19.61 o 
   7  -5   4       45.56       51.74     15.98 o 
   8  -5   4        5.33        0.00     11.48 o 
   9  -5   4      216.55      253.77     18.88 o 
  10  -5   4     1360.85     1339.17     56.46 o 
  11  -5   4      487.26      508.07     25.41 o 
  12  -5   4       99.36       99.63     38.96 o 
  13  -5   4      234.20      145.94     97.55 o 
 -13  -4   4        0.10        1.70      9.51 o 
 -12  -4   4       53.47       17.33     14.83 o 
 -11  -4   4       17.93       29.39     11.16 o 
 -10  -4   4      472.74      384.91     15.44 o 
  -9  -4   4      282.71      229.78     25.25 o 
  -8  -4   4      882.45      962.92     17.90 o 
  -7  -4   4      972.54     1085.35     17.65 o 
  -6  -4   4     3450.12     3622.79     39.95 o 
  -5  -4   4       13.85       20.08     15.78 o 
  -4  -4   4     1400.18     1433.73     24.52 o 
  -3  -4   4     3048.43     2896.44     31.70 o 
  -2  -4   4      424.66      394.26     21.85 o 
  -1  -4   4      314.37      268.15     19.03 o 
   0  -4   4       21.94       34.59     15.55 o 
   1  -4   4     2058.35     1960.81     34.31 o 
   2  -4   4    14849.27    14437.73    112.99 o 
   3  -4   4     3332.97     3161.24     39.73 o 
   4  -4   4     1621.24     1574.38     24.60 o 
   5  -4   4     2310.01     2362.10     27.61 o 
   6  -4   4      369.75      337.71     24.59 o 
   7  -4   4      414.36      428.54     20.24 o 
   8  -4   4      284.91      296.99     18.61 o 
   9  -4   4       26.71       50.45     14.80 o 
  10  -4   4       40.26        0.00     27.37 o 
  11  -4   4      133.14      117.31     19.11 o 
  12  -4   4        2.47        5.64     12.09 o 
  13  -4   4       11.94        0.00     15.10 o 
 -13  -3   4       62.52       43.69     14.79 o 
 -12  -3   4       81.37       73.65     14.01 o 
 -11  -3   4      751.33      753.48     21.78 o 
 -10  -3   4       78.51       76.49     10.86 o 
  -9  -3   4       35.33       40.17      9.32 o 
  -8  -3   4      258.75      240.39     11.04 o 
  -7  -3   4       52.37       58.91      7.99 o 
  -6  -3   4     1520.95     1534.98     16.19 o 
  -5  -3   4     5056.21     5112.24     45.75 o 
  -4  -3   4        6.56        2.39      6.32 o 
  -3  -3   4       57.32       32.70      7.49 o 
  -2  -3   4       29.51       36.23     13.52 o 
  -1  -3   4       27.33       15.94     13.35 o 
   0  -3   4      145.64      136.01     20.57 o 
   1  -3   4      930.03      886.76     24.73 o 
   2  -3   4        4.69        7.95     12.06 o 
   3  -3   4     1239.86     1205.80     20.61 o 
   4  -3   4       16.34       29.10     10.30 o 
   5  -3   4      341.13      342.76     15.26 o 
   6  -3   4      617.00      692.79     18.12 o 
   7  -3   4      404.96      415.78     15.59 o 
   8  -3   4       33.05       46.51     14.75 o 
   9  -3   4     2013.45     2130.41     28.65 o 
  10  -3   4      206.95      173.81     15.60 o 
  11  -3   4        6.99        0.00     14.61 o 
  12  -3   4        3.48        0.00     10.19 o 
  13  -3   4      197.60        0.85     13.91 o 
 -14  -2   4      169.55       92.95     29.93 o 
 -13  -2   4      270.46      322.49     77.68 o 
 -12  -2   4      668.34      744.35     22.87 o 
 -11  -2   4     1160.96     1272.73     21.98 o 
 -10  -2   4       54.58       47.35     12.38 o 
  -9  -2   4      425.67      474.76     15.67 o 
  -8  -2   4      274.71      284.01     16.81 o 
  -7  -2   4      394.74      444.13     12.44 o 
  -6  -2   4       12.29       20.29      6.56 o 
  -5  -2   4      146.75      157.44      8.65 o 
  -4  -2   4      953.32      901.26     23.32 o 
  -3  -2   4      196.31      152.93     11.90 o 
  -2  -2   4      151.24      176.48     26.40 o 
  -1  -2   4     3526.39     3357.41     39.47 o 
   0  -2   4     1854.24     1733.93     41.06 o 
   1  -2   4     1068.97      912.82     31.32 o 
   2  -2   4     1104.10      999.57     21.82 o 
   3  -2   4    12086.81    11538.69     62.29 o 
   4  -2   4    12699.47    12952.34     67.92 o 
   5  -2   4     4241.48     4451.66     32.44 o 
   6  -2   4       55.25       45.21      8.16 o 
   7  -2   4      397.76      367.97     12.13 o 
   8  -2   4      211.28      192.04     12.93 o 
   9  -2   4      630.22      606.67     15.89 o 
  10  -2   4      787.41      776.24     23.14 o 
  11  -2   4       27.55       23.94     14.24 o 
  12  -2   4      142.50       94.28     57.18 o 
  13  -2   4      346.19       83.08     56.67 o 
 -14  -1   4       25.04       20.45     16.60 o 
 -13  -1   4        0.27        0.00     15.04 o 
 -12  -1   4      295.08      298.33     23.25 o 
 -11  -1   4       55.93       53.41     16.13 o 
 -10  -1   4      633.31      727.51     23.35 o 
  -9  -1   4      152.87      164.30     32.34 o 
  -8  -1   4      166.43      131.77     12.57 o 
  -7  -1   4     3207.71     3103.64     29.94 o 
  -6  -1   4     3633.29     3555.80     29.59 o 
  -5  -1   4     7585.43     7518.23     48.34 o 
  -4  -1   4      950.26      880.64     10.61 o 
  -3  -1   4      294.98      272.56     11.65 o 
  -2  -1   4     5402.46     5658.59     41.90 o 
  -1  -1   4      158.94      150.62     23.29 o 
   0  -1   4     5757.15     5813.16     33.34 o 
   1  -1   4    18822.19    18334.11     85.19 o 
   2  -1   4       98.95      110.10      9.64 o 
   3  -1   4    16683.27    15743.22     79.89 o 
   4  -1   4     2733.63     2744.02     23.12 o 
   5  -1   4     2468.60     2268.29     21.57 o 
   6  -1   4     4751.96     4764.98     40.85 o 
   7  -1   4     1354.30     1304.33     15.63 o 
   8  -1   4      151.49      179.69      9.27 o 
   9  -1   4       29.05       15.78      9.82 o 
  10  -1   4      876.89      914.81     24.21 o 
  11  -1   4       49.49       17.63      9.39 o 
  12  -1   4      141.58      105.99     12.43 o 
  13  -1   4       39.54        2.07     31.04 o 
 -14   0   4      528.74      623.16     43.99 o 
 -13   0   4      306.91      345.86     41.66 o 
 -12   0   4      314.05      335.26     29.27 o 
 -11   0   4      192.78      220.20     20.48 o 
 -10   0   4        1.76        4.08     14.49 o 
  -9   0   4       31.75       37.38     19.66 o 
  -8   0   4      662.31      652.88     36.76 o 
  -7   0   4      714.22      720.01     20.70 o 
  -6   0   4       78.88       88.18     11.62 o 
  -5   0   4     1373.00     1275.96     18.55 o 
  -4   0   4       17.49        6.43      5.91 o 
  -3   0   4       16.58       31.56     14.49 o 
  -2   0   4   100485.50   109216.83   1063.39 o 
   0   0   4     1353.00     1586.15     18.91 o 
   1   0   4     2039.08     1971.88     31.23 o 
   2   0   4       24.26       29.23      6.41 o 
   3   0   4      985.43      847.03      9.99 o 
   4   0   4      551.38      581.13     12.48 o 
   5   0   4     1617.86     1483.10     15.78 o 
   6   0   4      283.16      310.49      7.79 o 
   7   0   4     3812.65     3843.36     27.96 o 
   8   0   4      192.49      198.46      9.64 o 
   9   0   4       76.69       82.19     10.23 o 
  10   0   4      624.10      598.62     32.20 o 
  11   0   4      522.25      330.10    168.48 o 
  12   0   4      542.89      546.16     40.25 o 
  13   0   4      176.67        1.79     23.60 o 
 -14   1   4       15.39       27.42     46.05 o 
 -13   1   4       70.18       93.30     22.48 o 
 -12   1   4      885.83      953.31     37.73 o 
 -11   1   4     1421.92     1495.97     34.77 o 
 -10   1   4      139.42      179.85     16.57 o 
  -9   1   4       30.95       37.98     12.56 o 
  -8   1   4      137.84      131.88     13.52 o 
  -7   1   4      712.76      656.13     19.27 o 
  -6   1   4      974.69      908.17     17.88 o 
  -5   1   4     4074.93     3943.00     31.66 o 
  -4   1   4      175.13      146.12     13.16 o 
  -3   1   4     4412.15     4379.81     42.04 o 
  -2   1   4     6011.75     6085.82     62.59 o 
  -1   1   4    76132.21    82802.20    779.95 o 
   0   1   4     3873.06     3574.40     43.30 o 
   1   1   4     4651.43     4197.51     42.29 o 
   2   1   4      317.31      283.23     13.20 o 
   3   1   4      799.74      750.40     13.25 o 
   4   1   4     2083.08     2164.00     42.70 o 
   5   1   4     1335.67     1332.56     12.77 o 
   6   1   4      734.18      709.34     18.81 o 
   7   1   4      877.14      861.01     41.37 o 
   8   1   4     1209.08     1200.97     49.46 o 
   9   1   4       95.50       76.97     22.85 o 
  10   1   4      200.74      185.93     28.31 o 
  11   1   4      233.23      201.19    149.04 o 
  12   1   4      138.68        0.00     19.02 o 
  13   1   4      192.11        0.00     28.44 o 
 -14   2   4       33.57        0.00     23.28 o 
 -13   2   4      549.72      642.69     32.01 o 
 -12   2   4      514.81      543.16     22.91 o 
 -11   2   4     1457.41     1563.52     37.54 o 
 -10   2   4       35.98       55.15     13.66 o 
  -9   2   4      855.73      848.25     22.50 o 
  -8   2   4       16.12       23.67     11.55 o 
  -7   2   4     1083.72     1123.54     19.47 o 
  -6   2   4     3225.86     3263.66     39.47 o 
  -5   2   4      939.29      886.04     21.43 o 
  -4   2   4      876.37      719.79     19.21 o 
  -3   2   4       32.14       25.66     10.79 o 
  -2   2   4     7140.85     7160.65     58.74 o 
  -1   2   4     6822.19     6643.97     61.31 o 
   0   2   4     1002.33     1005.91     21.25 o 
   1   2   4      681.58      520.99     14.75 o 
   2   2   4        0.98        0.00      4.23 o 
   3   2   4       80.49       85.42      7.19 o 
   4   2   4      325.66      218.43     21.74 o 
   5   2   4      323.68      327.09     32.61 o 
   6   2   4     1402.26     1362.71     31.48 o 
   7   2   4     4468.39     4493.61     65.88 o 
   8   2   4      856.75      839.32     32.93 o 
   9   2   4        2.62        0.00     17.38 o 
  10   2   4       96.23       41.34     33.89 o 
  11   2   4        2.27        0.00     19.38 o 
  12   2   4      178.93        0.00     18.25 o 
 -14   3   4      285.68      294.18     99.71 o 
 -13   3   4      667.91      735.00     27.48 o 
 -12   3   4      419.75      398.14     22.65 o 
 -11   3   4      214.84      197.23     24.26 o 
 -10   3   4        5.94        0.46     10.01 o 
  -9   3   4      306.07      316.28     20.09 o 
  -8   3   4     1094.81     1108.30     25.17 o 
  -7   3   4      230.89      252.97     19.19 o 
  -6   3   4      865.22      948.08     24.50 o 
  -5   3   4     7122.43     7545.03    117.73 o 
  -4   3   4     2114.74     2157.23     30.80 o 
  -3   3   4    10862.86    11177.95    119.37 o 
  -2   3   4      803.76      900.36     19.23 o 
  -1   3   4     1571.94     1537.03     21.44 o 
   0   3   4     1513.93     1526.48     19.06 o 
   1   3   4      531.66      607.22     15.33 o 
   2   3   4      838.25      907.65     14.61 o 
   3   3   4     1050.56     1032.61      9.98 o 
   4   3   4     1264.55     1363.76     39.38 o 
   5   3   4      217.95      252.55     27.95 o 
   6   3   4      508.33      491.25     35.72 o 
   7   3   4      112.34      141.26     31.05 o 
   9   3   4      255.75      281.00     40.88 o 
  10   3   4      170.65        0.00     24.84 o 
  11   3   4      124.04        0.00     39.33 o 
  12   3   4      122.45        0.52     27.94 o 
 -14   4   4        3.79        0.00     13.73 o 
 -13   4   4      866.48      889.79     37.06 o 
 -12   4   4        5.76        0.00     17.11 o 
 -11   4   4     1799.27     1913.14     35.37 o 
 -10   4   4     1522.46     1443.04     29.34 o 
  -9   4   4     3006.54     2959.77     37.72 o 
  -8   4   4       21.50        4.60     17.22 o 
  -7   4   4      599.72      608.90     24.76 o 
  -6   4   4     2953.48     2988.37     42.82 o 
  -5   4   4       52.17       29.17     13.85 o 
  -4   4   4      353.59      417.62     21.91 o 
  -3   4   4     2025.20     2017.92     29.69 o 
  -2   4   4      178.89      192.93     16.11 o 
  -1   4   4     1020.15      969.44     19.69 o 
   0   4   4     2241.16     1976.24     23.08 o 
   1   4   4      491.27      627.22     86.46 o 
   2   4   4     7031.40     6692.57     44.68 o 
   3   4   4      289.50      315.68     17.34 o 
   4   4   4     1600.29     1521.10     44.57 o 
   5   4   4       15.20       33.63     22.77 o 
   6   4   4      353.07      379.37     34.68 o 
   7   4   4     1104.54     1082.35     49.20 o 
   8   4   4        8.75        0.00     26.91 o 
   9   4   4      153.16        0.00     20.18 o 
  10   4   4       78.08        0.00     22.77 o 
  11   4   4      193.66        0.00     27.94 o 
 -14   5   4       15.07        0.00     16.34 o 
 -13   5   4      105.46       76.63     39.38 o 
 -12   5   4       36.47       46.29     18.82 o 
 -11   5   4      231.60      296.97     36.45 o 
 -10   5   4       78.02       87.07     17.84 o 
  -9   5   4       28.15       17.12     21.86 o 
  -8   5   4       16.42        6.87     15.76 o 
  -7   5   4      465.90      497.00     26.31 o 
  -6   5   4      145.69      194.79     22.51 o 
  -5   5   4      186.90      209.87     23.44 o 
  -4   5   4     1218.23     1302.79     31.85 o 
  -3   5   4     2996.42     3105.56     38.71 o 
  -2   5   4       67.43       50.21     12.01 o 
  -1   5   4      163.31       76.55     13.88 o 
   0   5   4     1519.52     1535.94     21.91 o 
   1   5   4     1323.15     1297.18     18.15 o 
   2   5   4      207.01      280.72     10.18 o 
   3   5   4     1047.80     1061.05     30.04 o 
   4   5   4      119.74       99.47     11.07 o 
   5   5   4      243.35      318.27     34.67 o 
   6   5   4     1464.82     1374.86     53.36 o 
   7   5   4       28.49       28.46     45.02 o 
   8   5   4      324.59      367.44     43.47 o 
   9   5   4        2.46        2.59     26.39 o 
  10   5   4       16.46        0.00     27.42 o 
  11   5   4        1.66        0.00     40.87 o 
 -13   6   4      135.91      129.77     49.37 o 
 -12   6   4      610.63      732.85     39.54 o 
 -11   6   4      217.69      253.16     27.05 o 
 -10   6   4      334.90      312.09     30.79 o 
  -9   6   4      588.28      568.40     32.82 o 
  -8   6   4      135.35      168.65     25.23 o 
  -7   6   4        0.54        1.32     34.67 o 
  -6   6   4        3.81        0.00     14.65 o 
  -5   6   4       77.15      127.91     22.84 o 
  -4   6   4     1143.03     1098.44     28.76 o 
  -3   6   4      521.04      454.59     21.00 o 
  -2   6   4       17.98        8.80     11.31 o 
  -1   6   4     1999.20     2039.97     33.35 o 
   0   6   4     1313.32     1179.59     25.22 o 
   1   6   4     1880.06     1813.20     26.85 o 
   2   6   4     2667.30     2829.44     28.58 o 
   3   6   4      356.80      353.55     13.04 o 
   4   6   4        2.70        0.00      5.87 o 
   5   6   4      515.38      536.26     41.41 o 
   6   6   4       60.92       58.47     31.05 o 
   7   6   4      154.42      160.41     37.77 o 
   8   6   4      140.02      145.92     40.36 o 
   9   6   4       61.07       70.89     40.36 o 
  10   6   4        2.23       13.45     56.91 o 
 -13   7   4        3.21        2.10     18.89 o 
 -12   7   4       87.66       88.84     42.23 o 
 -11   7   4      294.97      338.79     26.57 o 
 -10   7   4      170.26      171.47     30.42 o 
  -9   7   4       38.58       42.05     25.09 o 
  -8   7   4      196.36      234.85     32.52 o 
  -7   7   4      194.73      217.98     31.38 o 
  -6   7   4       43.79       40.99     19.64 o 
  -5   7   4       10.05        9.23     18.72 o 
  -4   7   4       23.21        3.80     16.29 o 
  -3   7   4       40.80       43.34     16.29 o 
  -2   7   4        0.51        7.00     12.68 o 
  -1   7   4       15.66       10.39     11.93 o 
   0   7   4     1593.73     1537.24     29.60 o 
   1   7   4     2035.18     2036.78     28.14 o 
   2   7   4     1588.02     1542.51     42.75 o 
   3   7   4      953.85      928.05     14.41 o 
   4   7   4      458.36      437.16     41.15 o 
   5   7   4      186.13      166.11     38.29 o 
   6   7   4      232.11      203.37     40.36 o 
   7   7   4      258.60      408.30     47.61 o 
   8   7   4      249.56      272.72     73.48 o 
   9   7   4        8.18        1.03     27.94 o 
 -13   8   4      104.99       40.72     40.09 o 
 -12   8   4       20.13        4.22     17.39 o 
 -11   8   4       16.97       12.05     32.19 o 
 -10   8   4      351.80      364.15     41.78 o 
  -9   8   4      429.28      424.26     35.78 o 
  -8   8   4      461.31      519.11     34.71 o 
  -7   8   4        5.94        5.00     17.78 o 
  -6   8   4       43.23       27.56     20.64 o 
  -5   8   4      130.30      155.35     24.24 o 
  -4   8   4      231.95      246.88     37.29 o 
  -3   8   4       35.31       33.77     22.13 o 
  -2   8   4     1670.33     1687.26     75.91 o 
  -1   8   4      190.07      267.51     19.23 o 
   0   8   4       21.00       23.71     12.63 o 
   1   8   4       11.28        3.69     14.49 o 
   2   8   4      159.23      157.80     21.48 o 
   3   8   4      159.58      189.78     14.47 o 
   4   8   4       85.50       60.87      5.75 o 
   5   8   4      245.09      239.60     42.43 o 
   6   8   4      192.68      320.32     44.50 o 
   7   8   4     1235.79     1342.73     99.42 o 
   8   8   4      402.79      454.91     55.89 o 
 -12   9   4      928.94      964.02     58.01 o 
 -11   9   4        1.38        0.00     23.12 o 
 -10   9   4       58.36       51.61     58.47 o 
  -9   9   4      359.34      380.93     50.98 o 
  -8   9   4       20.83       14.33     23.98 o 
  -7   9   4       84.90       54.04     25.86 o 
  -6   9   4      341.85      370.86     31.21 o 
  -5   9   4       26.85       34.53     21.26 o 
  -4   9   4       83.77       76.81     28.22 o 
  -3   9   4       46.09       66.23     25.93 o 
  -2   9   4      966.01     1025.03     42.46 o 
  -1   9   4      918.26      849.78     27.86 o 
   0   9   4     1144.50     1107.17     61.89 o 
   1   9   4      557.61      599.64     25.76 o 
   2   9   4       86.77       59.82     11.87 o 
   3   9   4       40.28       36.27      9.82 o 
   4   9   4        0.15        5.89      5.93 o 
   5   9   4       24.40       54.85     60.54 o 
   6   9   4      100.95      128.84     70.89 o 
   7   9   4       64.11       68.30     44.50 o 
 -11  10   4       36.96       42.66     47.34 o 
 -10  10   4      815.63      919.55     50.24 o 
  -9  10   4      570.76      596.63     67.03 o 
  -8  10   4      129.89      102.51     36.47 o 
  -7  10   4     1420.79     1505.25     58.53 o 
  -6  10   4      145.39      148.43     53.56 o 
  -5  10   4        8.03        7.89     19.26 o 
  -4  10   4      110.43       89.32     30.55 o 
  -3  10   4      272.21      279.63     53.56 o 
  -2  10   4      514.42      578.19     35.00 o 
  -1  10   4       47.50       37.16     17.22 o 
   0  10   4       40.97       18.71     15.99 o 
   1  10   4      328.56      349.40     86.43 o 
   2  10   4       15.68       10.17     10.42 o 
   3  10   4     1194.51     1174.56     50.07 o 
   4  10   4       59.14       54.09     17.02 o 
   5  10   4       93.97      167.65     74.51 o 
   6  10   4        6.60        0.00     38.29 o 
 -10  11   4      448.74      301.01    228.24 o 
  -9  11   4        4.14        0.00     36.30 o 
  -8  11   4       30.60       72.08     32.57 o 
  -7  11   4      762.43      841.53     45.13 o 
  -6  11   4      930.36      889.44     42.90 o 
  -5  11   4      283.80      228.87     35.59 o 
  -4  11   4        4.08       12.35     25.97 o 
  -3  11   4        7.90       43.01     31.04 o 
  -2  11   4      117.35      100.44     22.99 o 
  -1  11   4     1077.59     1137.70     38.59 o 
   0  11   4       70.14       81.33     18.51 o 
   1  11   4      183.91      162.18     53.56 o 
   2  11   4       38.98       34.25     13.28 o 
   3  11   4      116.75       98.24     21.08 o 
   4  11   4       25.05       43.98     42.43 o 
   5  11   4      555.61      590.56     97.82 o 
  -9  12   4      573.85      590.36     60.81 o 
  -8  12   4        7.31        7.36     27.35 o 
  -7  12   4        2.63       29.59     29.20 o 
  -6  12   4       29.53        0.00     19.14 o 
  -5  12   4       82.04       28.06     25.86 o 
  -4  12   4      123.43       55.00     44.24 o 
  -3  12   4      289.58      295.88     30.70 o 
  -2  12   4     2242.71     2293.38     56.85 o 
  -1  12   4     1325.84     1454.14     39.81 o 
   0  12   4       39.19       52.12     19.26 o 
   1  12   4       44.02       53.59     17.27 o 
   2  12   4       54.83       29.91     17.52 o 
   3  12   4      270.01      196.96     87.71 o 
  -7  13   4      463.34      501.69     52.07 o 
  -6  13   4       56.90       28.03     29.69 o 
  -5  13   4      105.30        3.58     22.99 o 
  -4  13   4        1.76        0.00     25.36 o 
  -3  13   4       43.71       33.97     24.61 o 
  -2  13   4      108.41      123.37     27.21 o 
  -1  13   4      170.27       92.02     30.79 o 
   0  13   4        0.60       30.90     23.85 o 
   1  13   4      206.79      132.94     21.37 o 
   2 -16   5       39.19        0.73     27.09 o 
   3 -16   5       27.09        7.60     28.06 o 
  -2 -15   5       22.31       14.48     23.04 o 
  -1 -15   5      100.67       95.38     83.57 o 
   0 -15   5      434.99      499.83     47.58 o 
   1 -15   5      825.66      962.78     47.35 o 
   2 -15   5       84.25       70.87     49.16 o 
   3 -15   5        5.05        2.42     24.28 o 
   4 -15   5       82.88       70.76     55.77 o 
   5 -15   5      181.47      154.69     40.37 o 
   6 -15   5        2.94        9.14     45.79 o 
   7 -15   5       17.32       45.25     43.14 o 
  -4 -14   5        1.24       15.72     23.35 o 
  -3 -14   5      276.73      230.72     45.18 o 
  -2 -14   5       58.49       65.79     40.78 o 
  -1 -14   5       86.19       46.19     40.61 o 
   0 -14   5       32.59       13.86     23.41 o 
   1 -14   5      197.36      101.66     79.17 o 
   2 -14   5      610.94      633.12     43.17 o 
   3 -14   5      253.88      263.77     38.08 o 
   4 -14   5       21.02        5.66     25.54 o 
   5 -14   5       39.07      101.61     35.97 o 
   6 -14   5       27.28       58.05     40.65 o 
   7 -14   5      241.96      387.42     48.13 o 
   8 -14   5      147.67      238.16     43.39 o 
   9 -14   5       37.13        5.57     29.53 o 
  -6 -13   5      293.93      308.64     45.06 o 
  -5 -13   5        3.84       10.97     17.46 o 
  -4 -13   5       20.30       31.24     24.13 o 
  -3 -13   5      341.08      347.37     47.35 o 
  -2 -13   5      404.89      543.82     33.66 o 
  -1 -13   5      806.48      844.14     39.17 o 
   0 -13   5      336.34      497.74     42.87 o 
   1 -13   5      242.27      238.49     33.66 o 
   2 -13   5      256.77      304.91     36.01 o 
   3 -13   5       97.19       85.73     37.54 o 
   4 -13   5      175.84      157.85     41.90 o 
   5 -13   5      218.27      256.09     46.07 o 
   6 -13   5       38.72       24.09     36.56 o 
   7 -13   5      201.80      275.33     41.80 o 
   8 -13   5      263.14      240.96     87.46 o 
   9 -13   5      298.53      342.09     45.61 o 
  10 -13   5      161.54      161.89     41.23 o 
  -7 -12   5        3.00        0.00     23.79 o 
  -6 -12   5        3.07       11.98     18.34 o 
  -5 -12   5       21.39       35.64     17.29 o 
  -4 -12   5        3.14        0.00     22.48 o 
  -3 -12   5      233.62      277.66     42.99 o 
  -2 -12   5      171.92      147.22     25.79 o 
  -1 -12   5       81.42      113.30     25.98 o 
   0 -12   5       66.96      111.47     27.62 o 
   1 -12   5      265.82      221.23     37.85 o 
   2 -12   5      107.85       84.80     29.24 o 
   3 -12   5     1163.85     1116.79     54.78 o 
   4 -12   5      487.49      597.40     41.51 o 
   5 -12   5      632.90      642.60     51.71 o 
   6 -12   5       80.21       98.50     33.44 o 
   7 -12   5        4.07        9.14     26.64 o 
   8 -12   5       31.22        4.69     35.96 o 
   9 -12   5        3.21       15.30     32.87 o 
  10 -12   5      194.97      171.49     62.15 o 
  11 -12   5      137.82      118.63     56.19 o 
  -8 -11   5      194.72      172.78     74.00 o 
  -7 -11   5       11.53       13.15     16.28 o 
  -6 -11   5        1.58       10.45     12.50 o 
  -5 -11   5      134.26      165.09     18.07 o 
  -4 -11   5      527.08      562.33     33.54 o 
  -3 -11   5      336.78      324.63     41.87 o 
  -2 -11   5        0.64        0.00     16.28 o 
  -1 -11   5        9.82       43.01     24.58 o 
   0 -11   5       18.16       33.85     23.41 o 
   1 -11   5      373.49      444.49     57.19 o 
   2 -11   5     1199.17     1033.96     61.89 o 
   3 -11   5       15.50        0.00     23.55 o 
   4 -11   5       83.66      119.73     36.81 o 
   5 -11   5       24.94        2.12     22.08 o 
   6 -11   5     1993.29     1997.36     54.93 o 
   7 -11   5      350.68      358.16     38.91 o 
   8 -11   5      885.37      915.24     54.34 o 
   9 -11   5      298.53      335.01     38.88 o 
  10 -11   5       95.29       56.99     25.14 o 
  11 -11   5        2.98        4.52     24.07 o 
  -9 -10   5       76.92       66.33     15.66 o 
  -8 -10   5      328.20      305.03     37.26 o 
  -7 -10   5      284.46      316.72     24.09 o 
  -6 -10   5       25.17       12.17     12.18 o 
  -5 -10   5      157.58      159.44     18.78 o 
  -4 -10   5        3.44       15.21     16.78 o 
  -3 -10   5       72.05      119.61     35.97 o 
  -2 -10   5     2399.28     2507.41     47.83 o 
  -1 -10   5       10.29        0.00     18.25 o 
   0 -10   5      363.82      345.52     31.31 o 
   1 -10   5      926.11      866.60     43.24 o 
   2 -10   5     1164.85     1154.64     48.78 o 
   3 -10   5       49.29       80.47     33.11 o 
   4 -10   5     1458.47     1473.41     54.99 o 
   5 -10   5      465.47      462.90     38.14 o 
   6 -10   5        1.66       21.33     31.47 o 
   7 -10   5       41.24       42.85     32.24 o 
   8 -10   5     1722.54     1732.00     52.35 o 
   9 -10   5       71.55       67.72     35.96 o 
  10 -10   5      852.70      933.23     36.36 o 
  11 -10   5      517.46      702.59     35.41 o 
  12 -10   5      456.69      647.11     42.17 o 
 -10  -9   5      168.94      119.63     23.81 o 
  -9  -9   5      789.55      784.35     39.18 o 
  -8  -9   5      280.70      312.83     40.11 o 
  -7  -9   5      282.08      299.17     26.42 o 
  -6  -9   5      123.52      112.03     18.80 o 
  -5  -9   5      154.51      157.23     15.94 o 
  -4  -9   5       15.74        9.22     15.52 o 
  -3  -9   5      458.33      552.80     32.75 o 
  -2  -9   5      884.79      992.84     39.85 o 
  -1  -9   5      157.34      226.59     26.32 o 
   0  -9   5      923.77      977.14     37.81 o 
   1  -9   5      880.53      927.83     42.82 o 
   2  -9   5     3382.62     3467.27     66.53 o 
   3  -9   5     1781.53     1774.51     49.50 o 
   4  -9   5      254.33      326.20     32.26 o 
   5  -9   5        1.79        0.00     17.35 o 
   6  -9   5       15.61       18.41     23.49 o 
   7  -9   5     1130.55     1049.45     43.25 o 
   8  -9   5       41.86       48.25     25.70 o 
   9  -9   5      144.24      107.20     25.30 o 
  10  -9   5     1133.88     1176.20     36.30 o 
  11  -9   5        1.21        5.30     17.72 o 
  12  -9   5      150.07      177.31     65.05 o 
 -11  -8   5        7.11        0.00      9.36 o 
 -10  -8   5       21.95       30.19     10.67 o 
  -9  -8   5      197.31      234.03     19.97 o 
  -8  -8   5     1733.57     1811.51     36.01 o 
  -7  -8   5     4373.67     4631.75     57.99 o 
  -6  -8   5     3902.72     4126.40    103.55 o 
  -5  -8   5      312.63      363.34     19.80 o 
  -4  -8   5      687.01      614.48     25.92 o 
  -3  -8   5      313.57      335.62     23.92 o 
  -2  -8   5        3.94        0.00     22.51 o 
  -1  -8   5        1.12       25.35     21.70 o 
   0  -8   5      382.55      425.83     32.68 o 
   1  -8   5      131.18      219.33     30.56 o 
   2  -8   5     2615.96     2588.28     78.35 o 
   3  -8   5      630.92      712.75     34.41 o 
   4  -8   5     1366.33     1440.21     40.82 o 
   5  -8   5      226.90      268.29     30.31 o 
   6  -8   5      612.67      659.61     40.89 o 
   7  -8   5      120.05       91.46     26.52 o 
   8  -8   5      969.81     1154.42     31.53 o 
   9  -8   5      237.33      260.24     45.36 o 
  10  -8   5       14.17       13.50     19.55 o 
  11  -8   5      272.72      237.49     76.37 o 
  12  -8   5      127.05      142.48     47.77 o 
  13  -8   5       53.45       39.16     21.97 o 
 -11  -7   5       81.90       62.38     34.83 o 
 -10  -7   5      253.30      263.29     17.47 o 
  -9  -7   5       18.38       22.28     10.74 o 
  -8  -7   5      782.70      760.07     18.25 o 
  -7  -7   5       77.66      100.61     16.78 o 
  -6  -7   5      344.13      415.73     31.33 o 
  -5  -7   5        5.83       23.63     10.91 o 
  -4  -7   5     2316.09     2360.65     55.75 o 
  -3  -7   5      115.84      108.81     18.78 o 
  -2  -7   5     1748.97     1922.54     40.81 o 
  -1  -7   5      692.38      662.23     34.95 o 
   0  -7   5     1854.84     2004.51     37.55 o 
   1  -7   5     3957.06     4041.25     53.27 o 
   2  -7   5       51.81       43.49     19.75 o 
   3  -7   5      708.34      713.16     30.57 o 
   4  -7   5      117.47      138.94     28.42 o 
   5  -7   5      719.32      742.20     32.69 o 
   6  -7   5       23.05       61.20     22.39 o 
   7  -7   5       12.93        0.00     14.32 o 
   8  -7   5      506.49      561.69     25.01 o 
   9  -7   5      160.23      173.54     28.13 o 
  10  -7   5      252.52      409.96     27.94 o 
  11  -7   5      987.49     1131.88     37.06 o 
  12  -7   5      432.34      434.27     48.85 o 
  13  -7   5      352.42      454.80     34.62 o 
 -12  -6   5        1.81        1.39      9.00 o 
 -11  -6   5       36.87       37.54     13.22 o 
 -10  -6   5      448.78      451.17     18.10 o 
  -9  -6   5      366.83      419.98     16.80 o 
  -8  -6   5      166.67      209.17     13.04 o 
  -7  -6   5       67.32       70.69     18.52 o 
  -6  -6   5       38.26       46.75     13.39 o 
  -5  -6   5      895.31      973.44     23.13 o 
  -4  -6   5      113.32       99.27     12.27 o 
  -3  -6   5       94.00       77.06     19.42 o 
  -2  -6   5      782.28      686.51     23.94 o 
  -1  -6   5     4268.45     4799.41     60.12 o 
   0  -6   5     4104.40     4310.92     51.49 o 
   1  -6   5       13.78        3.68     13.72 o 
   2  -6   5     1672.06     1507.75     67.15 o 
   3  -6   5      438.72      423.06     25.62 o 
   4  -6   5      214.84      211.78     26.91 o 
   5  -6   5      537.03      541.02     27.62 o 
   6  -6   5       47.21       61.91     17.21 o 
   7  -6   5       77.39       53.16     20.33 o 
   8  -6   5       24.72       48.76     15.72 o 
   9  -6   5      597.17      613.42     26.59 o 
  10  -6   5      404.38      415.71     25.23 o 
  11  -6   5      671.47      717.34     29.63 o 
  12  -6   5      269.87      312.44     26.61 o 
  13  -6   5      124.27       53.10     37.64 o 
 -12  -5   5       11.11        0.39      8.62 o 
 -11  -5   5       42.27       27.01     13.12 o 
 -10  -5   5        1.13        0.00      8.54 o 
  -9  -5   5      205.85      165.14     20.02 o 
  -8  -5   5      291.09      325.05     18.42 o 
  -7  -5   5      715.10      710.11     20.93 o 
  -6  -5   5        3.01        2.71      8.78 o 
  -5  -5   5       82.16       67.27     13.71 o 
  -4  -5   5     1043.82     1139.21     18.10 o 
  -3  -5   5     5474.00     5552.25    149.82 o 
  -2  -5   5      307.70      338.02     23.82 o 
  -1  -5   5     3131.62     2841.26     44.23 o 
   0  -5   5      163.09      278.92     20.45 o 
   1  -5   5     1623.49     1718.74     32.27 o 
   2  -5   5      118.68      123.68     18.84 o 
   3  -5   5      789.29      715.56     30.59 o 
   4  -5   5      920.83      866.13     27.11 o 
   5  -5   5     1124.43     1046.32     25.84 o 
   6  -5   5      221.87      171.10     16.09 o 
   7  -5   5      290.01      280.70     17.91 o 
   8  -5   5      250.34      316.45     19.15 o 
   9  -5   5       11.52       19.73     19.16 o 
  10  -5   5      132.48      107.64     17.01 o 
  11  -5   5      352.41      375.06     25.46 o 
  12  -5   5       92.14       55.78     22.71 o 
  13  -5   5        0.03        0.00     18.42 o 
 -13  -4   5        2.50        7.29     15.33 o 
 -12  -4   5       26.49       11.35     12.22 o 
 -11  -4   5        9.76       20.85     11.57 o 
 -10  -4   5      369.33      384.57     17.86 o 
  -9  -4   5       29.12       19.39     15.80 o 
  -8  -4   5       49.95       49.14     11.08 o 
  -7  -4   5      237.61      238.36     12.32 o 
  -6  -4   5      763.97      752.32     18.87 o 
  -5  -4   5       91.31       63.44     13.77 o 
  -4  -4   5      255.67      243.83     11.06 o 
  -3  -4   5       54.20       64.38      7.54 o 
  -2  -4   5    10108.42    10132.65     83.98 o 
  -1  -4   5     1697.21     1506.01     34.64 o 
   0  -4   5     1380.46     1174.63     28.60 o 
   1  -4   5     6687.85     6614.80     80.85 o 
   2  -4   5     2433.78     2589.37     42.01 o 
   3  -4   5     3317.55     3375.76     34.12 o 
   4  -4   5      486.63      475.87     16.00 o 
   5  -4   5       30.13       26.96     10.69 o 
   6  -4   5       13.17       31.80     12.99 o 
   7  -4   5      476.62      476.92     17.96 o 
   8  -4   5      709.02      795.34     21.28 o 
   9  -4   5      422.18      527.14     25.23 o 
  10  -4   5      637.67      748.55     21.85 o 
  11  -4   5     1088.13     1197.77     33.14 o 
  12  -4   5       34.09       21.35     15.68 o 
  13  -4   5      167.48       69.15     66.23 o 
 -13  -3   5      117.83       99.21     16.51 o 
 -12  -3   5      270.86      313.56     25.69 o 
 -11  -3   5       11.69       41.85     12.45 o 
 -10  -3   5       35.49       55.53     11.99 o 
  -9  -3   5     1355.28     1510.37     20.82 o 
  -8  -3   5     1763.20     1926.54     35.90 o 
  -7  -3   5       14.89       32.53      8.35 o 
  -6  -3   5      904.13      886.53     16.85 o 
  -5  -3   5      141.24      154.44     10.85 o 
  -4  -3   5       49.97       48.69      7.22 o 
  -3  -3   5     3417.83     3130.43     28.10 o 
  -2  -3   5     2349.51     2545.63     40.61 o 
  -1  -3   5     5636.33     5282.61     53.59 o 
   0  -3   5      525.05      547.65     27.18 o 
   1  -3   5     1758.98     1617.25     19.65 o 
   2  -3   5     1112.49     1116.91     17.47 o 
   3  -3   5    13462.85    13832.17     87.54 o 
   4  -3   5      790.15      838.30     18.64 o 
   5  -3   5      319.82      289.13     14.82 o 
   6  -3   5      134.97      148.27     14.16 o 
   7  -3   5      111.05      128.49     12.88 o 
   8  -3   5      539.29      544.06     17.23 o 
   9  -3   5      513.06      583.31     18.38 o 
  10  -3   5      767.51      783.70     22.74 o 
  11  -3   5      528.01      565.16     27.69 o 
  12  -3   5       20.73        7.06     12.25 o 
  13  -3   5       21.18       19.33     11.92 o 
 -13  -2   5        0.42        0.00     14.27 o 
 -12  -2   5      297.89      291.46     21.37 o 
 -11  -2   5        4.69       22.14     12.30 o 
 -10  -2   5       27.08       26.76     10.03 o 
  -9  -2   5      110.36      193.35     31.75 o 
  -8  -2   5      221.27      224.88     11.94 o 
  -7  -2   5     2632.19     2792.70     26.43 o 
  -6  -2   5      320.41      342.85     15.42 o 
  -5  -2   5     4630.37     4415.47     54.68 o 
  -4  -2   5      170.09      132.30      6.39 o 
  -3  -2   5     1439.34     1142.87     12.23 o 
  -2  -2   5      420.57      482.08     30.03 o 
  -1  -2   5      253.80      286.43     13.46 o 
   0  -2   5      600.82      605.30     14.35 o 
   1  -2   5      447.83      371.24     11.53 o 
   2  -2   5     3110.48     3101.30     22.52 o 
   3  -2   5     2992.55     2655.25     22.47 o 
   4  -2   5     1584.49     1550.91     17.94 o 
   5  -2   5     3669.76     3744.81     30.56 o 
   6  -2   5     1685.13     1741.94     20.67 o 
   7  -2   5     2086.41     2164.52     22.41 o 
   8  -2   5      303.86      367.06     14.57 o 
   9  -2   5     1174.96     1324.46     19.33 o 
  10  -2   5        1.65        0.00      9.52 o 
  11  -2   5       16.45       26.63     15.52 o 
  12  -2   5       14.55        5.33      9.56 o 
  13  -2   5        6.88        0.52     28.97 o 
 -14  -1   5      570.99      623.51     89.34 o 
 -13  -1   5      105.05      132.69     36.74 o 
 -12  -1   5       20.98        0.00     40.10 o 
 -11  -1   5      162.66      169.11     22.68 o 
 -10  -1   5     1184.79     1260.75     32.57 o 
  -9  -1   5       82.72       80.30     17.04 o 
  -8  -1   5       29.98       28.95     11.05 o 
  -7  -1   5       76.77       67.16     10.94 o 
  -6  -1   5     1370.64     1417.68     23.82 o 
  -5  -1   5      727.79      689.50     13.88 o 
  -4  -1   5     4070.74     3785.99     58.31 o 
  -3  -1   5      236.00      165.12      4.66 o 
  -2  -1   5     1979.78     1710.25     43.11 o 
  -1  -1   5     6232.89     6510.71     44.26 o 
   0  -1   5      645.37      534.34     16.56 o 
   1  -1   5     2233.63     1960.70     18.06 o 
   2  -1   5      173.66      161.28      8.01 o 
   3  -1   5        1.47        1.10      4.62 o 
   4  -1   5       35.73       14.25      6.30 o 
   5  -1   5      341.61      390.29     11.05 o 
   6  -1   5      176.58      222.77     10.18 o 
   7  -1   5      162.34      205.61      9.09 o 
   8  -1   5      112.90      135.68      9.81 o 
   9  -1   5      562.68      597.66     13.90 o 
  10  -1   5      188.43      241.66     12.18 o 
  11  -1   5      675.43      611.24     26.82 o 
  12  -1   5     1414.55     1092.35    291.83 o 
  13  -1   5      342.11        0.00     35.71 o 
 -14   0   5        3.24        2.07     34.15 o 
 -13   0   5       52.86       44.62     24.20 o 
 -12   0   5       40.43       39.53     21.91 o 
 -11   0   5      589.31      644.36     25.76 o 
 -10   0   5     1626.86     1648.72     36.72 o 
  -9   0   5      898.48     1019.91     27.43 o 
  -8   0   5       67.50       80.38     13.05 o 
  -7   0   5      213.78      258.67     17.46 o 
  -6   0   5      196.61      225.07     11.58 o 
  -5   0   5      101.84      112.75     12.01 o 
  -4   0   5      989.59      997.25     14.27 o 
  -3   0   5      169.27      186.32     19.15 o 
  -2   0   5      866.13      792.39     25.91 o 
   0   0   5     3455.40     3143.62     32.62 o 
   1   0   5     2019.74     1712.34     19.27 o 
   2   0   5     4584.39     4521.02     32.35 o 
   3   0   5     1653.72     1696.78     15.96 o 
   4   0   5     3382.43     3331.41     23.51 o 
   5   0   5     1455.39     1442.45     17.65 o 
   6   0   5     1213.93     1128.49     15.45 o 
   7   0   5      282.56      306.25      7.18 o 
   8   0   5     1161.44     1245.99     25.27 o 
   9   0   5      238.85      286.68     12.77 o 
  10   0   5      325.31      238.71     23.57 o 
  11   0   5        0.34        0.00      4.65 o 
  12   0   5       69.70        0.00     20.48 o 
 -14   1   5       19.81        3.10     24.32 o 
 -13   1   5       39.01       43.45     20.28 o 
 -12   1   5      248.98      301.40     24.23 o 
 -11   1   5      124.12      159.39     23.20 o 
 -10   1   5      117.79      144.62     49.16 o 
  -9   1   5      444.93      434.89     16.58 o 
  -8   1   5     3000.52     3034.09     42.06 o 
  -7   1   5     2447.92     2567.24     34.59 o 
  -6   1   5      625.19      603.27     13.70 o 
  -5   1   5     3018.02     2775.62     38.81 o 
  -4   1   5     2789.48     2455.42     31.59 o 
  -3   1   5     7616.80     7419.60     62.59 o 
  -2   1   5      354.82      345.84     20.71 o 
  -1   1   5    22109.82    21610.65    210.70 o 
   0   1   5     1127.67      923.48     15.38 o 
   1   1   5       22.07       26.81      7.28 o 
   2   1   5        0.18        0.00      3.87 o 
   3   1   5        0.64        9.27      8.36 o 
   4   1   5      958.84     1016.63     16.85 o 
   5   1   5     1141.68     1172.26     29.94 o 
   6   1   5       68.89       62.93     10.66 o 
   7   1   5      325.10      392.19     46.84 o 
   8   1   5     2658.29     2922.12     51.33 o 
   9   1   5       52.19       56.50     23.38 o 
  10   1   5      204.05      174.00     29.41 o 
  11   1   5      460.75      509.10     38.71 o 
  12   1   5      459.41      545.98    320.62 o 
 -14   2   5      270.54        5.69     29.50 o 
 -13   2   5      140.79      162.94     24.97 o 
 -12   2   5     1414.34     1513.59     38.42 o 
 -11   2   5      175.35      197.53     20.31 o 
 -10   2   5        5.81       20.21     13.27 o 
  -9   2   5        0.72        2.60      9.35 o 
  -8   2   5      639.77      675.75     18.05 o 
  -7   2   5       49.85       69.85     11.08 o 
  -6   2   5      332.10      350.91     18.85 o 
  -5   2   5     1113.07      991.29     64.77 o 
  -4   2   5     3574.05     3343.11     38.24 o 
  -3   2   5    10906.37    10925.86     88.59 o 
  -2   2   5    10872.18    10952.22     88.37 o 
  -1   2   5     1972.31     1833.91     23.30 o 
   0   2   5     5415.61     5115.51     58.96 o 
   1   2   5      426.46      472.95     15.19 o 
   2   2   5     1365.85     1125.47     13.69 o 
   3   2   5     2258.72     2349.82     24.19 o 
   4   2   5      241.88      321.88      7.69 o 
   5   2   5        4.55        0.00     12.94 o 
   6   2   5      160.11      206.10     21.02 o 
   7   2   5      226.14      276.88     24.48 o 
   8   2   5      726.87      751.96     33.62 o 
   9   2   5       35.21       37.32     22.48 o 
  10   2   5       88.59       82.86     33.97 o 
  11   2   5      111.96        0.00     19.72 o 
  12   2   5      172.39        0.00     46.57 o 
 -14   3   5        9.03        0.00     24.84 o 
 -13   3   5        3.69        1.37     12.83 o 
 -12   3   5     1410.74     1486.87     38.10 o 
 -11   3   5      118.24      112.90     17.35 o 
 -10   3   5      246.76      265.29     18.47 o 
  -9   3   5      297.02      280.69     19.06 o 
  -8   3   5      294.93      311.36     16.39 o 
  -7   3   5      357.49      361.32     47.10 o 
  -6   3   5     1442.25     1462.73     29.48 o 
  -5   3   5      611.68      513.68     20.68 o 
  -4   3   5      879.28      735.64     24.70 o 
  -3   3   5      227.50      220.44     22.51 o 
  -2   3   5      253.77      226.85     15.27 o 
  -1   3   5     1093.61      925.41     17.94 o 
   0   3   5        5.81        6.04      6.56 o 
   1   3   5      556.95      649.82     24.85 o 
   2   3   5     3830.34     4217.67     37.59 o 
   3   3   5      111.04       95.56      7.45 o 
   4   3   5        5.22        5.97      2.69 o 
   5   3   5       40.00       27.94     21.73 o 
   6   3   5      258.11      264.97     32.09 o 
   7   3   5      462.14      419.77     39.34 o 
   8   3   5       31.05       40.88     46.57 o 
   9   3   5        1.52        0.00     26.39 o 
  10   3   5       68.49       78.13     39.32 o 
  11   3   5      142.04        1.55     44.50 o 
 -14   4   5      178.36        0.00     13.57 o 
 -13   4   5       22.32       39.22     21.32 o 
 -12   4   5       93.17       96.71     19.51 o 
 -11   4   5      397.63      440.45     24.52 o 
 -10   4   5       35.49       32.90     15.42 o 
  -9   4   5       11.63        7.77     12.37 o 
  -8   4   5       41.15       30.78     17.98 o 
  -7   4   5       71.83       90.18     22.03 o 
  -6   4   5      174.59      208.34     19.67 o 
  -5   4   5     1665.11     1450.18     29.83 o 
  -4   4   5     2275.02     2204.83     33.12 o 
  -3   4   5     1884.48     1691.59     27.84 o 
  -2   4   5     2211.55     2027.02     37.36 o 
  -1   4   5      851.24      852.29     27.71 o 
   0   4   5      752.17      622.02     17.29 o 
   1   4   5        4.11       15.51      7.94 o 
   2   4   5      284.36      309.16     11.94 o 
   3   4   5       18.71       34.29     12.11 o 
   4   4   5      409.98      372.35     57.71 o 
   5   4   5       53.66       51.74     39.32 o 
   6   4   5      627.56      559.61     40.38 o 
   7   4   5     1002.61     1091.54     49.71 o 
   8   4   5        2.47        0.00     27.94 o 
   9   4   5      117.10      159.89     40.88 o 
  10   4   5      172.12      211.12     46.57 o 
  11   4   5       63.44        0.00     30.01 o 
 -14   5   5       59.55        1.87     17.17 o 
 -13   5   5      104.45       82.32     34.26 o 
 -12   5   5       18.04       33.27     21.49 o 
 -11   5   5      206.23      215.26     21.74 o 
 -10   5   5      491.11      469.81     23.52 o 
  -9   5   5       12.55        0.00     13.03 o 
  -8   5   5      934.33     1028.52     68.87 o 
  -7   5   5       54.78       47.07     18.93 o 
  -6   5   5       73.90      101.53     19.37 o 
  -5   5   5      199.94      178.16     24.19 o 
  -4   5   5     2496.74     2628.67     43.50 o 
  -3   5   5      272.42      207.93     20.20 o 
  -2   5   5     1498.91     1374.00     25.16 o 
  -1   5   5      104.96       53.92     13.22 o 
   0   5   5     1843.66     1792.81     24.80 o 
   1   5   5      372.32      419.18     15.40 o 
   2   5   5     1364.08     1458.01     22.83 o 
   3   5   5     2572.64     2829.56     36.64 o 
   4   5   5       77.79       93.10      5.20 o 
   5   5   5      200.69      204.41     34.15 o 
   6   5   5       34.53        6.73     24.32 o 
   7   5   5        0.13        0.00     30.01 o 
   8   5   5      156.71      180.59     64.68 o 
   9   5   5      280.14      342.58     48.64 o 
  10   5   5        1.08        0.52     25.87 o 
 -13   6   5      319.51      255.63     76.85 o 
 -12   6   5      146.73      126.18     52.10 o 
 -11   6   5      270.01      295.42     24.46 o 
 -10   6   5       63.39       82.53     26.58 o 
  -9   6   5       43.15       21.57     21.49 o 
  -8   6   5      423.47      480.11     30.79 o 
  -7   6   5        5.23        0.91     15.98 o 
  -6   6   5      566.65      560.42     27.93 o 
  -5   6   5       33.09       12.36     15.39 o 
  -4   6   5      290.20      258.08     21.07 o 
  -3   6   5       20.61       16.71     13.40 o 
  -2   6   5       55.64       55.33     13.91 o 
  -1   6   5       16.86        9.52     13.30 o 
   0   6   5      915.46      896.27     49.46 o 
   1   6   5      149.05      132.46     12.63 o 
   2   6   5     1746.38     1826.16     27.47 o 
   3   6   5      854.72      850.59     20.58 o 
   4   6   5      664.06      643.43     29.91 o 
   5   6   5     2166.65     2198.59     90.70 o 
   6   6   5      851.26      984.73     77.66 o 
   7   6   5      234.00      238.04     41.40 o 
   8   6   5      370.20      450.77     51.24 o 
   9   6   5       28.71       60.02     40.36 o 
 -13   7   5       70.78       19.96     26.05 o 
 -12   7   5       82.19       47.95     26.50 o 
 -11   7   5       65.73       41.23     20.20 o 
 -10   7   5       19.20       21.78     28.09 o 
  -9   7   5      517.74      494.07     58.49 o 
  -8   7   5     1447.50     1502.15     43.81 o 
  -7   7   5      295.30      291.26     28.94 o 
  -6   7   5        7.42       13.58     22.51 o 
  -5   7   5      312.43      383.00     26.21 o 
  -4   7   5      398.56      435.29     25.20 o 
  -3   7   5      545.85      575.56     24.37 o 
  -2   7   5     1503.82     1571.94     35.19 o 
  -1   7   5      656.54      664.55     21.64 o 
   0   7   5       38.30       22.14     13.97 o 
   1   7   5       60.46       46.82     11.01 o 
   2   7   5      344.46      361.18     18.89 o 
   3   7   5      841.53      894.79     18.77 o 
   4   7   5      995.22      976.63     60.58 o 
   5   7   5        2.34        0.00     28.46 o 
   6   7   5       11.19       12.42     31.04 o 
   7   7   5      466.97      506.18     52.79 o 
   8   7   5      446.71      512.38     56.93 o 
   9   7   5      126.26      189.38     79.17 o 
 -12   8   5      263.14       91.06     96.60 o 
 -11   8   5     1494.38     1528.37     61.63 o 
 -10   8   5      617.47      602.73     41.01 o 
  -9   8   5      516.64      482.64     37.40 o 
  -8   8   5      180.88      190.42     30.82 o 
  -7   8   5        1.20        8.66     19.02 o 
  -6   8   5      146.43      178.93     26.48 o 
  -5   8   5      582.42      650.95     43.48 o 
  -4   8   5        2.31       27.88     22.87 o 
  -3   8   5      699.22      660.23     57.21 o 
  -2   8   5       12.14       30.56     33.11 o 
  -1   8   5      593.09      568.68     22.88 o 
   0   8   5      958.46     1003.41     43.50 o 
   1   8   5      286.05      279.21     31.57 o 
   2   8   5      111.89       96.18     12.78 o 
   3   8   5       58.73       59.96     12.24 o 
   4   8   5      103.95       77.41     44.50 o 
   5   8   5      127.68      186.80     42.43 o 
   6   8   5       13.84       27.42     35.18 o 
   7   8   5       29.69        0.00     35.70 o 
   8   8   5        6.67       14.49     58.98 o 
 -12   9   5      779.74      826.64     52.23 o 
 -11   9   5      133.19       52.64     52.52 o 
 -10   9   5      507.97      449.94    288.03 o 
  -9   9   5      760.07      716.04     52.80 o 
  -8   9   5      240.57      193.16     37.81 o 
  -7   9   5      152.86      141.42     32.52 o 
  -6   9   5       13.56        0.00     23.09 o 
  -5   9   5      330.40      352.36     45.01 o 
  -4   9   5      433.20      471.49     36.62 o 
  -3   9   5       54.97       53.38     24.35 o 
  -2   9   5      318.51      330.89     26.52 o 
  -1   9   5       34.98       59.36     16.90 o 
   0   9   5      411.09      418.96     20.85 o 
   1   9   5       17.12        5.07     10.14 o 
   2   9   5     1393.40     1364.09     29.26 o 
   3   9   5        3.20        3.46      8.09 o 
   4   9   5      106.67       96.63     50.71 o 
   5   9   5       24.86        2.59     28.98 o 
   6   9   5      554.73      641.29     61.59 o 
   7   9   5      355.61      297.05     85.91 o 
 -11  10   5       37.34       35.31     39.58 o 
 -10  10   5        0.01        1.24     23.12 o 
  -9  10   5       35.35       48.35     30.45 o 
  -8  10   5       23.49       11.74     24.46 o 
  -7  10   5      136.38      181.88     36.48 o 
  -6  10   5      342.13      367.27     41.66 o 
  -5  10   5      466.24      502.34     42.28 o 
  -4  10   5     1137.60     1275.10     49.03 o 
  -3  10   5     1655.14     1674.54     49.56 o 
  -2  10   5       42.67       33.05     21.47 o 
  -1  10   5      618.30      660.58     27.48 o 
   0  10   5      302.05      269.31     20.74 o 
   1  10   5      462.13      428.78     21.00 o 
   2  10   5       93.55       84.30     18.63 o 
   3  10   5       70.64       60.05     19.39 o 
   4  10   5       69.10      131.43     46.05 o 
   5  10   5       53.58       43.46     41.91 o 
 -10  11   5      282.59      261.75     43.50 o 
  -9  11   5        2.96       39.08     32.07 o 
  -8  11   5      101.09      100.09     33.53 o 
  -7  11   5        6.54        0.00     26.45 o 
  -6  11   5       35.08       43.31     34.62 o 
  -5  11   5        0.15       19.73     29.07 o 
  -4  11   5      454.00      480.61     57.97 o 
  -3  11   5       18.36       47.62     43.98 o 
  -2  11   5      406.48      421.46     28.34 o 
  -1  11   5      716.78      767.80     30.85 o 
   0  11   5      239.16      164.76     27.43 o 
   1  11   5        6.68       19.25     18.37 o 
   2  11   5       29.17       14.44     13.51 o 
   3  11   5     1097.14      939.64     95.01 o 
   4  11   5       53.81       30.01     41.39 o 
  -8  12   5      857.85      885.37     51.49 o 
  -7  12   5      111.82      166.03     41.41 o 
  -6  12   5      285.95      357.35     38.17 o 
  -5  12   5        1.37        0.00     27.32 o 
  -4  12   5      595.97      649.42     50.98 o 
  -3  12   5        6.87        0.40     18.69 o 
  -2  12   5       15.64       42.45     21.71 o 
  -1  12   5       48.48       11.19     17.98 o 
   0  12   5        1.87        0.00     21.58 o 
   1  12   5       31.42       32.70     16.25 o 
   2  12   5      252.76      131.11     17.53 o 
  -5  13   5      520.34      543.09    302.52 o 
  -4  13   5      157.43        8.55     23.97 o 
  -3  13   5       87.84       46.60     43.72 o 
  -2  13   5      528.28      521.18     34.67 o 
  -1  13   5        6.75        0.00     18.74 o 
   2 -16   6       84.32       51.90     55.36 o 
   3 -16   6        3.26       24.67     32.30 o 
  -2 -15   6      695.39      834.60     50.43 o 
  -1 -15   6       51.25        5.15     23.11 o 
   0 -15   6        4.45       22.41     27.24 o 
   1 -15   6       60.81        0.00     25.61 o 
   2 -15   6      174.01      207.46     38.76 o 
   3 -15   6      225.78      201.15     62.62 o 
   4 -15   6       48.01       78.13     35.64 o 
   5 -15   6      181.99      150.88     41.33 o 
   6 -15   6      132.91      137.35     41.75 o 
   7 -15   6      281.26      375.86     50.40 o 
  -4 -14   6        2.65        0.00     25.61 o 
  -3 -14   6       66.71      123.61     32.52 o 
  -2 -14   6      288.36      281.74     41.92 o 
  -1 -14   6       56.17       70.29     27.97 o 
   0 -14   6      756.62      788.70     43.19 o 
   1 -14   6      194.54      197.96     42.78 o 
   2 -14   6       16.25       59.86     31.44 o 
   3 -14   6      369.60      475.56     86.17 o 
   4 -14   6        0.72        0.00     30.18 o 
   5 -14   6       54.74       71.41     35.03 o 
   6 -14   6       20.58       29.13     32.73 o 
   7 -14   6       54.94      106.79     38.65 o 
   8 -14   6       69.26       57.95     37.76 o 
  -6 -13   6       28.66       22.96     18.34 o 
  -5 -13   6        6.55       25.16     18.34 o 
  -4 -13   6        5.40        0.00     26.62 o 
  -3 -13   6        3.96        3.13     19.57 o 
  -2 -13   6        8.08        5.69     32.08 o 
  -1 -13   6       62.34      124.85     29.09 o 
   0 -13   6     1725.41     1883.87     56.21 o 
   1 -13   6      158.12      170.16     33.30 o 
   2 -13   6        2.49        2.07     21.22 o 
   3 -13   6      457.95      428.42     48.41 o 
   4 -13   6     1158.09     1120.75     59.67 o 
   5 -13   6      435.48      569.57     44.54 o 
   6 -13   6      204.46      217.49     40.17 o 
   7 -13   6      101.53       64.57     66.49 o 
   8 -13   6       83.62      105.53     44.46 o 
   9 -13   6        7.50       10.13     37.03 o 
  10 -13   6       52.94       85.16     38.68 o 
  -7 -12   6      171.42      178.16     51.49 o 
  -6 -12   6       85.61      104.33     18.28 o 
  -5 -12   6       22.64       22.77     15.69 o 
  -4 -12   6       44.59       19.42     23.89 o 
  -3 -12   6      385.39      352.41     29.74 o 
  -2 -12   6        8.07        8.36     23.28 o 
  -1 -12   6      173.19      154.64     29.44 o 
   0 -12   6      314.30      265.84     39.18 o 
   1 -12   6      397.45      461.54     36.41 o 
   2 -12   6      859.08      899.20     69.90 o 
   3 -12   6      152.53       64.17     29.64 o 
   4 -12   6     1574.85     1377.32     61.12 o 
   5 -12   6       58.25       49.95     30.05 o 
   6 -12   6     1661.94     1704.54     84.44 o 
   7 -12   6      601.78      609.23     53.80 o 
   8 -12   6      751.56      805.62     48.85 o 
   9 -12   6      453.61      448.66     45.74 o 
  10 -12   6      562.78      535.24     37.39 o 
  -8 -11   6       36.91       54.55     20.18 o 
  -7 -11   6        3.29        0.53     12.62 o 
  -6 -11   6      336.28      355.80     26.41 o 
  -5 -11   6       34.39       40.60     17.51 o 
  -4 -11   6      214.40      255.26     31.15 o 
  -3 -11   6      158.57      123.76     25.10 o 
  -2 -11   6     1069.94     1222.32     40.03 o 
  -1 -11   6      796.31      870.72     38.39 o 
   0 -11   6        4.91        8.85     21.21 o 
   1 -11   6      766.94      811.88     41.55 o 
   2 -11   6      581.48      668.13     48.28 o 
   3 -11   6      218.49      189.92     33.67 o 
   4 -11   6     1686.74     1622.72     52.21 o 
   5 -11   6      104.50      148.61     41.16 o 
   6 -11   6        0.94        9.31     24.81 o 
   7 -11   6     1182.75     1230.03     49.97 o 
   8 -11   6      141.53      131.04     42.31 o 
   9 -11   6       32.74       31.40     29.47 o 
  10 -11   6      409.22      481.21     43.46 o 
  11 -11   6      278.29      271.44     95.45 o 
  -9 -10   6      794.68      744.35     23.25 o 
  -8 -10   6      288.21      219.23     27.42 o 
  -7 -10   6      409.75      496.49     43.22 o 
  -6 -10   6      320.20      340.88     19.61 o 
  -5 -10   6      269.71      313.53     19.43 o 
  -4 -10   6       68.20       95.13     29.75 o 
  -3 -10   6      441.39      508.23     35.62 o 
  -2 -10   6        3.42        3.97     17.67 o 
  -1 -10   6       27.09        4.86     22.77 o 
   0 -10   6     1882.54     1916.71     47.82 o 
   1 -10   6     3754.79     3955.16     72.88 o 
   2 -10   6      536.69      646.85     55.13 o 
   3 -10   6       12.94        0.00     21.22 o 
   4 -10   6     2647.19     2834.81     62.49 o 
   5 -10   6       50.48        3.29     29.23 o 
   6 -10   6        4.15       28.21     31.48 o 
   7 -10   6      287.16      286.72     42.70 o 
   8 -10   6     1578.10     1545.38     50.28 o 
   9 -10   6      125.96      103.12     24.24 o 
  10 -10   6       59.73       33.18     22.11 o 
  11 -10   6       26.25        0.00     26.33 o 
  12 -10   6       52.65       55.88     56.83 o 
 -10  -9   6       41.10       34.15     13.26 o 
  -9  -9   6       21.22       20.16     12.56 o 
  -8  -9   6       95.51       95.36     19.57 o 
  -7  -9   6     1669.76     1888.14     75.11 o 
  -6  -9   6     1229.49     1379.92     46.49 o 
  -5  -9   6      132.08      188.94     16.94 o 
  -4  -9   6      266.70      248.88     24.76 o 
  -3  -9   6      647.19      831.96     49.43 o 
  -2  -9   6     1691.72     1788.94     41.70 o 
  -1  -9   6     2176.97     2107.13     53.19 o 
   0  -9   6        4.16       31.83     22.44 o 
   1  -9   6       27.26       43.73     24.31 o 
   2  -9   6      914.16      995.72     47.87 o 
   3  -9   6       60.85       86.04     27.80 o 
   4  -9   6     1374.24     1619.67     52.32 o 
   5  -9   6       17.34       25.76     29.75 o 
   6  -9   6       66.16       22.17     39.55 o 
   7  -9   6      642.26      712.17     39.65 o 
   8  -9   6       26.64       27.65     18.65 o 
   9  -9   6       42.67       57.92     23.42 o 
  10  -9   6      372.13      412.97     28.68 o 
  11  -9   6      451.90      556.51     31.77 o 
  12  -9   6       85.59       23.16     36.56 o 
 -11  -8   6      105.68        0.76     11.69 o 
 -10  -8   6       11.66       12.96     11.41 o 
  -9  -8   6      412.01      451.07     19.83 o 
  -8  -8   6      142.65      158.62     36.48 o 
  -7  -8   6       16.61       14.79     14.28 o 
  -6  -8   6      484.84      512.77     47.10 o 
  -5  -8   6       93.20      127.81     14.86 o 
  -4  -8   6        2.83       19.91     17.31 o 
  -3  -8   6     1361.25     1355.32     36.02 o 
  -2  -8   6      547.64      444.89     28.38 o 
  -1  -8   6      730.05      640.98     36.88 o 
   0  -8   6     1110.64     1012.87     34.95 o 
   1  -8   6       48.09       45.08     26.87 o 
   2  -8   6     2962.44     2849.48     50.82 o 
   3  -8   6      725.35      747.20     42.26 o 
   4  -8   6      125.75      104.83     27.24 o 
   5  -8   6      356.48      402.57     32.68 o 
   6  -8   6      279.73      280.16     31.21 o 
   7  -8   6       75.54       58.88     19.01 o 
   8  -8   6      433.18      382.10     28.58 o 
   9  -8   6      143.92      196.87     22.71 o 
  10  -8   6      796.85      947.54     32.18 o 
  11  -8   6      634.40      797.37     31.85 o 
  12  -8   6      124.83       61.61     31.96 o 
 -11  -7   6       27.66       31.59     13.88 o 
 -10  -7   6      332.98      379.61     17.27 o 
  -9  -7   6      249.94      243.56     22.16 o 
  -8  -7   6      234.23      302.41     15.34 o 
  -7  -7   6       93.88      131.30     21.47 o 
  -6  -7   6     2136.54     2139.45     39.26 o 
  -5  -7   6      731.27      809.40     19.88 o 
  -4  -7   6      144.39      130.85     20.61 o 
  -3  -7   6      180.18      193.52     27.08 o 
  -2  -7   6      501.18      504.74     30.70 o 
  -1  -7   6      588.17      594.81     27.43 o 
   0  -7   6      417.18      383.22     25.76 o 
   1  -7   6     4084.55     4180.57     55.50 o 
   2  -7   6      740.99      703.74     30.57 o 
   3  -7   6     2358.82     2258.31     44.38 o 
   4  -7   6       19.44       44.90     21.40 o 
   5  -7   6      275.46      350.85     29.62 o 
   6  -7   6     1019.55      980.24     27.24 o 
   7  -7   6      239.98      254.13     27.91 o 
   8  -7   6       24.20        0.00     15.84 o 
   9  -7   6       65.20       82.21     18.83 o 
  10  -7   6       17.91       36.97     17.86 o 
  11  -7   6        7.61        0.00     22.12 o 
  12  -7   6       44.24       23.50     20.16 o 
  13  -7   6       11.38        0.00     20.01 o 
 -12  -6   6        0.57        0.00     11.43 o 
 -11  -6   6        1.37        0.00     11.02 o 
 -10  -6   6       23.67       11.32     11.74 o 
  -9  -6   6      346.13      349.73     35.28 o 
  -8  -6   6      292.46      330.23     16.04 o 
  -7  -6   6       23.68       44.50     16.82 o 
  -6  -6   6      594.85      601.65     19.99 o 
  -5  -6   6        8.55       17.38     10.84 o 
  -4  -6   6        8.78        0.00      6.81 o 
  -3  -6   6      978.75      900.38     32.55 o 
  -2  -6   6     1428.86     1558.78     32.79 o 
  -1  -6   6     2355.89     2240.37     44.13 o 
   0  -6   6      113.56       83.70     19.51 o 
   1  -6   6       47.30       66.07     19.38 o 
   2  -6   6        6.02        7.68     15.35 o 
   3  -6   6        8.23        0.00     21.31 o 
   4  -6   6     1311.06     1444.15     38.60 o 
   5  -6   6      257.83      228.05     21.28 o 
   6  -6   6       36.28       37.58     14.76 o 
   7  -6   6        2.79        0.00     11.36 o 
   8  -6   6     1380.46     1471.66     30.43 o 
   9  -6   6      672.40      696.01     27.35 o 
  10  -6   6      314.63      345.01     25.90 o 
  11  -6   6      207.31      275.03     26.11 o 
  12  -6   6       58.81       52.53     21.45 o 
  13  -6   6        8.90        7.04     20.51 o 
 -12  -5   6       46.43       73.20     16.07 o 
 -11  -5   6     1104.66     1174.50     37.14 o 
 -10  -5   6      616.96      724.77     20.29 o 
  -9  -5   6        0.71       12.68     10.04 o 
  -8  -5   6        1.25        4.08      8.38 o 
  -7  -5   6      496.97      489.74     17.43 o 
  -6  -5   6      773.50      755.64     21.23 o 
  -5  -5   6     1207.45     1259.59     43.78 o 
  -4  -5   6       10.58       28.42     10.73 o 
  -3  -5   6      723.61      647.49     24.14 o 
  -2  -5   6        4.59       16.86     14.42 o 
  -1  -5   6      215.33      186.73     24.33 o 
   0  -5   6     2321.20     2164.58     37.05 o 
   1  -5   6    15899.06    16660.27    176.14 o 
   2  -5   6     2337.36     2597.29     40.35 o 
   3  -5   6       87.82      165.13     23.96 o 
   4  -5   6     1064.26     1041.27     23.03 o 
   5  -5   6     2047.88     2148.62     29.23 o 
   6  -5   6      140.28      148.86     20.24 o 
   7  -5   6      225.75      306.32     18.51 o 
   8  -5   6      131.51      181.14     19.45 o 
   9  -5   6      539.79      539.36     25.13 o 
  10  -5   6      927.46      997.01     35.82 o 
  11  -5   6       65.25       69.34     16.63 o 
  12  -5   6       58.44       39.06     28.46 o 
  13  -5   6       50.21       70.51     23.45 o 
 -13  -4   6       61.26       33.24     16.37 o 
 -12  -4   6      259.02      273.62     27.05 o 
 -11  -4   6      213.06      201.98     33.70 o 
 -10  -4   6       34.45       34.50     11.87 o 
  -9  -4   6       89.64      126.43     13.01 o 
  -8  -4   6      286.39      325.39     23.82 o 
  -7  -4   6      426.23      369.77     16.24 o 
  -6  -4   6       32.49       63.14     10.69 o 
  -5  -4   6     2740.15     2854.89     36.12 o 
  -4  -4   6       98.48       67.64     11.77 o 
  -3  -4   6        2.92        4.91      4.75 o 
  -2  -4   6       89.46       30.89     16.82 o 
  -1  -4   6     1055.20      957.67     57.01 o 
   0  -4   6     1658.11     1529.37     30.61 o 
   1  -4   6     5011.22     4453.58     70.38 o 
   2  -4   6     1740.88     1880.66     22.96 o 
   3  -4   6     4008.07     4353.50     37.62 o 
   4  -4   6     9571.60    10092.30     69.93 o 
   5  -4   6     1296.22     1137.68     21.33 o 
   6  -4   6        3.17        1.68      8.93 o 
   7  -4   6       43.09       53.94     13.33 o 
   8  -4   6      247.68      343.98     19.37 o 
   9  -4   6      747.13      753.67     23.73 o 
  10  -4   6        3.97        2.37     11.88 o 
  11  -4   6       44.13       48.39     16.84 o 
  12  -4   6        1.64        0.00     14.75 o 
  13  -4   6       24.44       25.48     14.92 o 
 -13  -3   6       12.16       30.80     17.97 o 
 -12  -3   6      312.65      273.34     20.64 o 
 -11  -3   6        8.16       21.49     10.59 o 
 -10  -3   6      105.06      118.34     12.04 o 
  -9  -3   6        6.72        7.17      8.92 o 
  -8  -3   6      181.63      201.77     11.73 o 
  -7  -3   6      111.79      125.05     10.90 o 
  -6  -3   6     7102.34     7440.88     53.39 o 
  -5  -3   6      120.34      143.92      9.19 o 
  -4  -3   6        6.22       22.17      8.02 o 
  -3  -3   6       42.49       56.21      4.11 o 
  -2  -3   6     1147.04     1100.55     26.20 o 
  -1  -3   6      260.40      274.82     22.96 o 
   0  -3   6      259.12      300.49     18.12 o 
   1  -3   6        0.77        0.00      6.64 o 
   2  -3   6      607.85      531.64     13.68 o 
   3  -3   6     5259.59     5725.54     43.39 o 
   4  -3   6     2051.74     2116.19     24.68 o 
   5  -3   6        1.61        2.35      9.09 o 
   6  -3   6      503.11      490.62     16.18 o 
   7  -3   6      718.32      736.01     18.85 o 
   8  -3   6      465.65      545.88     19.53 o 
   9  -3   6     1199.68     1336.22     30.14 o 
  10  -3   6      797.80      833.92     47.11 o 
  11  -3   6     1255.37     1482.94     32.51 o 
  12  -3   6      122.12       79.66     13.63 o 
  13  -3   6        1.70        7.80     19.50 o 
 -13  -2   6      751.14      845.93     29.29 o 
 -12  -2   6      255.75      274.69     19.66 o 
 -11  -2   6      290.32      348.60     18.50 o 
 -10  -2   6      597.80      675.48     33.65 o 
  -9  -2   6      194.09      233.14     30.53 o 
  -8  -2   6     1285.17     1358.80     27.30 o 
  -7  -2   6      297.98      400.96     16.29 o 
  -6  -2   6      132.92       27.94     21.99 o 
  -5  -2   6       61.65       92.20      7.17 o 
  -4  -2   6       63.24       47.61     22.25 o 
  -3  -2   6      486.83      486.72     30.55 o 
  -2  -2   6      187.28      668.17     36.23 o 
  -1  -2   6     5215.13     4960.27     44.11 o 
   0  -2   6     5570.78     5166.54     36.74 o 
   1  -2   6     3950.90     3673.39     26.76 o 
   2  -2   6     6133.80     5912.59     37.79 o 
   3  -2   6     5201.70     5576.96     35.35 o 
   4  -2   6      106.30       83.13      8.58 o 
   5  -2   6      469.69      518.70     12.73 o 
   6  -2   6      108.28      146.13     14.55 o 
   7  -2   6       59.23       79.87     11.91 o 
   8  -2   6       11.38        6.09      8.37 o 
   9  -2   6       86.71       59.03     11.32 o 
  10  -2   6      267.82      322.21     14.00 o 
  11  -2   6      856.60      891.63     44.94 o 
  12  -2   6      384.90      373.38     86.17 o 
  13  -2   6      473.21      641.77     66.25 o 
 -14  -1   6      129.64       95.23     29.75 o 
 -13  -1   6       51.23       58.38     24.67 o 
 -12  -1   6       35.78       46.57     18.28 o 
 -11  -1   6      304.39      348.05     28.72 o 
 -10  -1   6      683.00      738.90     24.03 o 
  -9  -1   6      461.11      537.44     24.33 o 
  -8  -1   6     3331.77     3424.52     39.68 o 
  -7  -1   6       40.12       28.87      9.47 o 
  -6  -1   6     2017.95     2075.17     31.07 o 
  -5  -1   6     1788.34     1900.43     22.52 o 
  -4  -1   6      422.09      360.96     10.82 o 
  -3  -1   6      371.51      377.92      6.21 o 
  -2  -1   6      290.38      243.81     27.44 o 
  -1  -1   6       21.19       23.75      5.46 o 
   0  -1   6     2196.42     2085.59     16.76 o 
   1  -1   6       59.24       82.33      6.52 o 
   2  -1   6      423.82      334.13     10.59 o 
   3  -1   6      193.75      220.21     10.61 o 
   4  -1   6      528.65      463.52     10.79 o 
   5  -1   6     1553.16     1602.48     18.56 o 
   6  -1   6     1183.50     1197.35     26.75 o 
   7  -1   6      440.28      496.21     13.65 o 
   8  -1   6     1548.16     1681.79     19.67 o 
   9  -1   6      645.92      733.89     12.93 o 
  10  -1   6      159.17      159.49     15.28 o 
  11  -1   6       11.55       13.94      6.34 o 
  12  -1   6       25.00        0.00     26.16 o 
 -14   0   6      460.25      432.67     44.51 o 
 -13   0   6        4.84        0.32     31.30 o 
 -12   0   6      109.30       92.03     23.84 o 
 -11   0   6        6.87        6.46     15.48 o 
 -10   0   6      443.15      493.05     28.73 o 
  -9   0   6       21.10       12.06     11.66 o 
  -8   0   6     3034.10     3053.33     37.76 o 
  -7   0   6     1799.88     1752.85     25.26 o 
  -6   0   6     4840.04     4900.17     50.76 o 
  -5   0   6      742.06      765.52     18.38 o 
  -4   0   6     2995.87     2725.39     48.84 o 
  -3   0   6      767.17      837.08     27.45 o 
  -2   0   6     8568.22     8494.00     98.07 o 
  -1   0   6        6.49        0.00      3.62 o 
   0   0   6        4.64        4.97      6.43 o 
   1   0   6      372.10      305.70     15.27 o 
   2   0   6     5360.65     5354.50     41.88 o 
   3   0   6     1855.75     2032.28     21.12 o 
   4   0   6        6.89       10.60      6.27 o 
   5   0   6     1689.85     1802.84     17.84 o 
   6   0   6      370.43      393.70     10.07 o 
   7   0   6      699.72      791.26     12.13 o 
   8   0   6       31.27       46.54      6.58 o 
   9   0   6       65.65       84.59      5.79 o 
  10   0   6      208.61      233.87     37.06 o 
  11   0   6      386.26      457.72     37.32 o 
  12   0   6      124.10       80.32     80.72 o 
 -14   1   6      147.85        2.59     25.36 o 
 -13   1   6        9.61       23.52     19.08 o 
 -12   1   6      278.10      280.94     24.12 o 
 -11   1   6      651.09      764.46     27.73 o 
 -10   1   6      246.64      264.24     35.19 o 
  -9   1   6      357.45      401.21     19.61 o 
  -8   1   6      104.31       98.51     13.69 o 
  -7   1   6      519.68      546.31     17.23 o 
  -6   1   6      243.73      282.19     37.52 o 
  -5   1   6       22.60       33.63     18.11 o 
  -4   1   6      158.78      141.28     20.70 o 
  -3   1   6     1704.48     1628.07     36.31 o 
  -2   1   6     1773.14     1723.89     35.28 o 
  -1   1   6     5638.00     5377.50     77.75 o 
   0   1   6       85.31       65.63      8.76 o 
   1   1   6       30.86       15.31      8.15 o 
   2   1   6      229.93      144.76      7.60 o 
   3   1   6      423.52      373.48     12.83 o 
   4   1   6        2.01        7.94      8.98 o 
   5   1   6        5.53        1.98      7.24 o 
   6   1   6       22.33       23.14      4.41 o 
   7   1   6      130.56      121.49     25.94 o 
   8   1   6       57.50       90.76     23.02 o 
   9   1   6      621.59      697.43     46.07 o 
  10   1   6      415.60      401.23     40.91 o 
  11   1   6      190.95      260.29     35.77 o 
  12   1   6       11.86       32.04     30.67 o 
 -14   2   6      170.30       10.87     48.64 o 
 -13   2   6      216.30      113.09     78.92 o 
 -12   2   6       26.92       26.07     19.66 o 
 -11   2   6       71.32       60.78     21.00 o 
 -10   2   6      222.75      261.81     20.48 o 
  -9   2   6        7.09       12.09     12.78 o 
  -8   2   6      468.61      495.86     17.14 o 
  -7   2   6      126.98      135.90     12.27 o 
  -6   2   6      838.66      817.88     35.73 o 
  -5   2   6     1520.78     1543.67     37.84 o 
  -4   2   6      879.45      802.47     21.23 o 
  -3   2   6     6119.14     6331.62     58.63 o 
  -2   2   6     5052.19     5003.71     66.69 o 
  -1   2   6      923.62      969.31     36.26 o 
   0   2   6       82.63       68.30     12.94 o 
   1   2   6     3163.41     3196.72     31.65 o 
   2   2   6      120.41       93.08      7.06 o 
   3   2   6     2442.81     2342.39     21.73 o 
   4   2   6      188.05      177.01      7.77 o 
   5   2   6      843.50      767.66     29.48 o 
   6   2   6       44.97       42.43     24.84 o 
   7   2   6        1.95       27.42     25.87 o 
   8   2   6       45.68       75.99     23.71 o 
   9   2   6       10.83       30.87     23.54 o 
  10   2   6        2.48       30.01     56.91 o 
  11   2   6      204.18      237.52     49.68 o 
 -14   3   6      594.32      642.57     44.27 o 
 -13   3   6        8.53       21.71     20.64 o 
 -12   3   6      313.45      354.66     42.97 o 
 -11   3   6      308.29      315.72     20.75 o 
 -10   3   6      639.12      695.16     31.46 o 
  -9   3   6      263.23      266.94     17.42 o 
  -8   3   6      106.51      125.80     14.47 o 
  -7   3   6       36.28       42.14     16.82 o 
  -6   3   6      702.75      718.69     24.70 o 
  -5   3   6      215.82      200.09     17.72 o 
  -4   3   6     7404.90     7461.50    113.51 o 
  -3   3   6    10563.04    10198.18    124.99 o 
  -2   3   6     3242.96     2956.97     38.18 o 
  -1   3   6       99.96       83.65     12.77 o 
   0   3   6      631.70      624.48     30.55 o 
   1   3   6      105.56      139.45     10.81 o 
   2   3   6      147.55      161.38     12.68 o 
   3   3   6        0.29        4.16      4.41 o 
   4   3   6      902.92      917.72     11.05 o 
   5   3   6       61.48       87.45     25.87 o 
   6   3   6      375.19      424.40     36.75 o 
   7   3   6     1114.78     1082.84     51.27 o 
   8   3   6        7.42        5.17     25.87 o 
   9   3   6       52.40       90.55     38.29 o 
  10   3   6      294.09      385.02     51.23 o 
  11   3   6      244.97      362.75     83.83 o 
 -13   4   6      279.79        6.83     22.18 o 
 -12   4   6      630.53      739.07     33.39 o 
 -11   4   6      141.46      147.48     19.40 o 
 -10   4   6       76.16       74.17     16.48 o 
  -9   4   6        8.34       10.72     13.42 o 
  -8   4   6      153.03      153.27     23.13 o 
  -7   4   6      417.97      364.90     24.97 o 
  -6   4   6       87.60      137.33     19.72 o 
  -5   4   6      150.09      211.87     22.23 o 
  -4   4   6      300.78      320.95     19.19 o 
  -3   4   6      341.70      343.85     17.75 o 
  -2   4   6      177.94      194.29     19.92 o 
  -1   4   6      366.48      333.97     14.59 o 
   0   4   6     1565.72     1564.99     24.92 o 
   1   4   6     2651.03     2661.35     40.47 o 
   2   4   6      593.69      540.48     15.31 o 
   3   4   6     1496.26     1354.82     19.11 o 
   4   4   6     1231.40     1205.68     24.34 o 
   5   4   6     1200.89     1197.46     48.17 o 
   6   4   6        0.46        0.00     38.29 o 
   7   4   6       46.88       50.19     31.05 o 
   8   4   6       95.30      120.05     38.29 o 
   9   4   6       18.99       41.91     36.74 o 
  10   4   6        4.37       17.59     57.43 o 
 -13   5   6      215.64      138.67     43.54 o 
 -12   5   6      566.98      589.15     28.13 o 
 -11   5   6      403.37      325.86     24.72 o 
 -10   5   6        2.04        1.06     12.69 o 
  -9   5   6       24.08       20.17     23.95 o 
  -8   5   6       90.49      105.40     23.71 o 
  -7   5   6      812.37      743.54     31.17 o 
  -6   5   6       13.62       17.11     20.29 o 
  -5   5   6      195.70      206.85     32.93 o 
  -4   5   6      667.36      660.85     36.71 o 
  -3   5   6       17.51        4.53     13.63 o 
  -2   5   6      519.91      545.31     22.31 o 
  -1   5   6       30.18       44.91     11.64 o 
   0   5   6      933.27     1084.02     46.61 o 
   1   5   6      227.28      204.62     11.56 o 
   2   5   6       31.60       32.70     10.84 o 
   3   5   6       80.78       68.32     15.01 o 
   4   5   6      755.37      741.55     29.08 o 
   5   5   6      736.53      801.41     46.08 o 
   6   5   6      543.10      558.51     45.03 o 
   7   5   6      152.69      212.16     40.88 o 
   8   5   6      540.89      551.75     52.28 o 
   9   5   6       31.07       23.28     36.74 o 
  10   5   6        0.87       45.53     42.43 o 
 -13   6   6       74.92       85.15     34.22 o 
 -12   6   6      578.53      587.75     35.90 o 
 -11   6   6      289.37      329.40     45.68 o 
 -10   6   6      130.84      117.46     36.74 o 
  -9   6   6      131.57      132.61     27.11 o 
  -8   6   6       48.54       59.95     28.56 o 
  -7   6   6     1330.85     1360.17     42.73 o 
  -6   6   6      529.01      513.14     28.30 o 
  -5   6   6      510.74      585.04     32.87 o 
  -4   6   6      199.97      160.75     23.14 o 
  -3   6   6      103.47      130.08     18.12 o 
  -2   6   6     2113.92     2128.37     39.64 o 
  -1   6   6      545.01      554.88     19.65 o 
   0   6   6       93.26      107.41     16.03 o 
   1   6   6       16.31        2.62     11.38 o 
   2   6   6        0.36        6.87     10.32 o 
   3   6   6        3.08        4.78      9.57 o 
   4   6   6       60.29       56.54      7.43 o 
   5   6   6       33.59       33.63     30.53 o 
   6   6   6      200.44      224.07     40.88 o 
   7   6   6      496.86      684.76     80.74 o 
   8   6   6      412.79      482.87     53.31 o 
   9   6   6      113.93      160.92     48.64 o 
 -12   7   6      108.29       84.48     41.43 o 
 -11   7   6      153.47       63.38     67.27 o 
 -10   7   6       95.70       58.89     27.83 o 
  -9   7   6      198.43      206.62     30.69 o 
  -8   7   6       54.41       48.01     23.87 o 
  -7   7   6        1.91        0.00     21.91 o 
  -6   7   6      438.96      400.34     33.53 o 
  -5   7   6      162.88      208.01     27.42 o 
  -4   7   6        5.04        9.73     18.37 o 
  -3   7   6      199.93      173.81     20.51 o 
  -2   7   6        4.69       14.39     16.30 o 
  -1   7   6      156.11      164.01     25.85 o 
   0   7   6     1258.26     1267.57     25.63 o 
   1   7   6      373.22      415.77     22.26 o 
   2   7   6       17.23       17.70      8.94 o 
   3   7   6       41.38       39.89     17.04 o 
   4   7   6     1070.11      975.73     63.75 o 
   5   7   6      110.78      169.20     63.13 o 
   6   7   6        1.08        9.31     31.04 o 
   7   7   6       34.16       41.39     37.25 o 
   8   7   6       19.86       47.08     40.36 o 
 -12   8   6        2.17       14.54     20.12 o 
 -11   8   6        1.43        0.00     25.60 o 
 -10   8   6       34.92        2.47     21.25 o 
  -9   8   6      902.02      868.23     56.95 o 
  -8   8   6     1407.46     1374.49     67.85 o 
  -7   8   6     1138.62     1104.58     40.77 o 
  -6   8   6      986.17      867.55     43.53 o 
  -5   8   6      706.28      658.49     38.56 o 
  -4   8   6      669.70      707.42     45.39 o 
  -3   8   6      134.70      152.35     21.51 o 
  -2   8   6       67.62       97.84     18.40 o 
  -1   8   6      560.97      615.64     64.96 o 
   0   8   6        0.16       10.85     13.19 o 
   1   8   6      566.98      632.81     29.76 o 
   2   8   6      227.16      176.93     15.27 o 
   3   8   6      426.26      409.17     20.76 o 
   4   8   6      120.59       81.02     24.06 o 
   5   8   6       66.71      140.74     43.46 o 
   6   8   6      564.43      634.57     58.49 o 
   7   8   6      447.19      477.18     56.41 o 
 -11   9   6      155.28       74.70     86.67 o 
 -10   9   6        0.79        0.00     24.72 o 
  -9   9   6        8.96       15.91     25.73 o 
  -8   9   6      290.91      334.90     35.78 o 
  -7   9   6      540.39      575.30     46.14 o 
  -6   9   6      306.02      260.18     37.43 o 
  -5   9   6       39.15       67.21     24.11 o 
  -4   9   6     1169.45     1263.32     70.95 o 
  -3   9   6      451.00      496.40     35.14 o 
  -2   9   6     1671.88     1688.02     50.77 o 
  -1   9   6      307.26      339.75     22.36 o 
   0   9   6      835.18      862.78     37.76 o 
   1   9   6      128.37      103.69     24.84 o 
   2   9   6      730.90      725.85     24.24 o 
   3   9   6      142.85      124.09     17.40 o 
   4   9   6       55.46       42.95     38.81 o 
   5   9   6        0.10       30.01     37.25 o 
   6   9   6       68.69       79.68     45.53 o 
 -10  10   6      525.91      611.37     77.12 o 
  -9  10   6       60.85       72.80     33.07 o 
  -8  10   6       40.61       88.46     31.33 o 
  -7  10   6        0.79       15.68     32.19 o 
  -6  10   6      588.13      654.21     38.80 o 
  -5  10   6        9.41        0.00     21.25 o 
  -4  10   6       53.85       59.18     37.51 o 
  -3  10   6       71.25       57.07     34.77 o 
  -2  10   6      358.83      374.31     26.57 o 
  -1  10   6      134.67      160.28     21.22 o 
   0  10   6      214.99      216.04     31.37 o 
   1  10   6       86.02       48.30     16.79 o 
   2  10   6        2.74        0.00      7.89 o 
   3  10   6      152.05       97.72     71.67 o 
   4  10   6      211.81      254.60     52.26 o 
   5  10   6      238.67      259.26     55.89 o 
  -9  11   6      226.85      235.85     46.75 o 
  -8  11   6        1.49       30.15     46.25 o 
  -7  11   6      194.78      224.47     56.18 o 
  -6  11   6      177.67      184.61     38.00 o 
  -5  11   6       23.50       19.73     24.23 o 
  -4  11   6      109.85       62.83     79.17 o 
  -3  11   6      424.29      454.61     47.46 o 
  -2  11   6      215.20      200.49     40.62 o 
  -1  11   6      292.10      294.27     58.48 o 
   0  11   6       15.28       10.05     23.59 o 
   1  11   6       48.85       17.99     15.48 o 
   2  11   6       75.80       56.93     21.47 o 
   3  11   6        2.48       20.18     61.05 o 
  -7  12   6       37.06       31.80     37.90 o 
  -6  12   6        2.14        3.30     28.19 o 
  -5  12   6       11.21        0.00     28.45 o 
  -4  12   6      353.61      247.14    183.46 o 
  -3  12   6       22.23       35.65     30.01 o 
  -2  12   6      493.60      551.80     43.48 o 
  -1  12   6      154.58      129.85     45.02 o 
   0  12   6       65.36       72.72     28.98 o 
   1  12   6      350.80      207.27     61.33 o 
   2 -16   7       18.80       16.81     31.46 o 
   3 -16   7       70.62      110.44     48.56 o 
  -2 -15   7      546.45      516.94    301.23 o 
  -1 -15   7       21.36        5.78     28.28 o 
   0 -15   7      151.21        5.92     25.24 o 
   1 -15   7      458.20      564.35     45.19 o 
   2 -15   7      660.31      892.93    107.92 o 
   3 -15   7      404.60      589.16     48.12 o 
   4 -15   7       44.54       48.56     41.28 o 
   5 -15   7        0.24       23.89     32.71 o 
   6 -15   7       20.30       27.33     34.90 o 
   7 -15   7       14.58       34.47     44.21 o 
  -4 -14   7        8.02        0.00     31.44 o 
  -3 -14   7        3.11        1.99     18.28 o 
  -2 -14   7      131.54      118.31    104.78 o 
  -1 -14   7      151.34       82.09     65.46 o 
   0 -14   7      215.47      118.82     92.37 o 
   1 -14   7       66.27      104.32     40.18 o 
   2 -14   7       40.49      127.79     35.67 o 
   3 -14   7      599.81      691.13     48.40 o 
   4 -14   7     1488.93     1460.87     58.23 o 
   5 -14   7       99.73       95.92     37.49 o 
   6 -14   7      243.66      338.12     44.73 o 
   7 -14   7      364.35      208.84    221.76 o 
   8 -14   7       80.78      122.82     42.21 o 
  -6 -13   7       23.01       45.51     20.23 o 
  -5 -13   7        6.48       39.77     22.89 o 
  -4 -13   7      277.04      335.44     49.70 o 
  -3 -13   7      153.44      189.51     29.94 o 
  -2 -13   7      470.61      519.74     61.59 o 
  -1 -13   7      167.54      202.73     39.70 o 
   0 -13   7        2.28        0.00     31.41 o 
   1 -13   7       41.68       75.02     30.73 o 
   2 -13   7        0.85       38.99     28.90 o 
   3 -13   7       32.95       26.91     28.90 o 
   4 -13   7       11.75        0.00     30.55 o 
   5 -13   7        4.84       42.43     31.83 o 
   6 -13   7      273.79      191.53    196.13 o 
   7 -13   7      261.24      214.79    168.96 o 
   8 -13   7      553.83      548.95    336.95 o 
   9 -13   7      496.39      649.55     51.21 o 
  -7 -12   7        9.74        9.81     21.62 o 
  -6 -12   7      120.00       78.27     20.15 o 
  -5 -12   7        8.75        4.10     15.14 o 
  -4 -12   7       13.56       40.30     36.17 o 
  -3 -12   7      371.94      368.75     41.40 o 
  -2 -12   7      410.22      496.00     36.75 o 
  -1 -12   7     2555.53     2904.80     67.11 o 
   0 -12   7        6.36       48.16     32.83 o 
   1 -12   7       73.50      105.64     31.24 o 
   2 -12   7      104.88       55.24     29.82 o 
   3 -12   7      200.67      215.13     35.30 o 
   4 -12   7      331.69      356.93     39.70 o 
   5 -12   7      279.09      320.35     39.85 o 
   6 -12   7      977.57      933.43     58.41 o 
   7 -12   7       33.01       63.61     40.62 o 
   8 -12   7       27.34       14.15     28.88 o 
   9 -12   7      213.33      251.36     40.52 o 
  10 -12   7       88.38       62.50     30.27 o 
  -8 -11   7      445.63      445.70     34.47 o 
  -7 -11   7      178.78      207.67     24.97 o 
  -6 -11   7      386.71      504.76     40.66 o 
  -5 -11   7      601.32      609.78     24.28 o 
  -4 -11   7      399.73      425.39     35.48 o 
  -3 -11   7      166.90      202.40     33.98 o 
  -2 -11   7     1057.21     1156.15     49.32 o 
  -1 -11   7      159.91      132.92     46.93 o 
   0 -11   7      126.27      174.21     31.09 o 
   1 -11   7      838.13      810.46     49.96 o 
   2 -11   7       23.18       49.60     28.90 o 
   3 -11   7      554.21      496.81     47.42 o 
   4 -11   7      982.53      920.92     46.13 o 
   5 -11   7      942.53     1042.72     47.23 o 
   6 -11   7      185.13      238.74     44.98 o 
   7 -11   7      120.17      165.60     35.10 o 
   8 -11   7      406.21      349.29     39.97 o 
   9 -11   7      312.72      256.87     94.12 o 
  10 -11   7      236.60      287.27    105.86 o 
  11 -11   7        4.22        0.00     23.47 o 
  -9 -10   7       46.61       51.37     14.29 o 
  -8 -10   7        2.08        0.00     14.95 o 
  -7 -10   7      412.29      491.08     29.76 o 
  -6 -10   7      442.31      402.06     24.23 o 
  -5 -10   7      424.58      498.06     21.57 o 
  -4 -10   7       74.25      122.46     28.35 o 
  -3 -10   7      795.40      909.01     84.65 o 
  -2 -10   7      788.80      885.08     37.09 o 
  -1 -10   7     1381.90     1416.19     43.47 o 
   0 -10   7      870.80     1000.32     41.30 o 
   1 -10   7     1168.73     1329.57     45.20 o 
   2 -10   7     1495.48     1563.50     48.12 o 
   3 -10   7        3.78        0.00     24.14 o 
   4 -10   7      783.81      649.84     47.63 o 
   5 -10   7     2042.73     2091.83     64.52 o 
   6 -10   7     2207.04     2205.50     56.43 o 
   7 -10   7     1195.27     1328.01     47.76 o 
   8 -10   7      365.04      503.02     65.62 o 
   9 -10   7      439.85      494.71     40.38 o 
  10 -10   7      338.42      542.57     33.84 o 
  11 -10   7      354.25      424.37    119.78 o 
 -10  -9   7        1.00        0.80     10.59 o 
  -9  -9   7      107.42       89.23     24.22 o 
  -8  -9   7       58.99       66.48     21.14 o 
  -7  -9   7      440.05      403.68    112.05 o 
  -6  -9   7      325.09      381.42     23.16 o 
  -5  -9   7      279.89      291.46     19.70 o 
  -4  -9   7     1147.13     1104.76     36.53 o 
  -3  -9   7      185.54      213.44     27.38 o 
  -2  -9   7     1247.21     1160.45     38.38 o 
  -1  -9   7     3595.86     3462.29     57.94 o 
   0  -9   7     1566.23     1697.16     45.36 o 
   1  -9   7     1329.73     1418.31     44.62 o 
   2  -9   7      342.03      299.19     32.35 o 
   3  -9   7       27.99       68.65     27.07 o 
   4  -9   7      157.37      166.67     30.90 o 
   5  -9   7     1539.76     1472.82     47.25 o 
   6  -9   7      289.53      302.43     41.27 o 
   7  -9   7      673.14      637.44     53.04 o 
   8  -9   7      127.25       99.95     24.25 o 
   9  -9   7       95.14       99.69     25.65 o 
  10  -9   7      160.67      180.63     25.75 o 
  11  -9   7       44.82        8.18     21.45 o 
  12  -9   7       14.93        3.07     17.55 o 
 -11  -8   7       58.09       19.77     15.15 o 
 -10  -8   7      326.36      388.88     19.03 o 
  -9  -8   7      192.17      189.74     18.28 o 
  -8  -8   7      194.29      123.39     19.27 o 
  -7  -8   7     2019.19     2115.63     61.67 o 
  -6  -8   7      104.77      119.40     22.69 o 
  -5  -8   7      194.92      233.92     16.17 o 
  -4  -8   7       85.97       95.48     22.28 o 
  -3  -8   7      742.86      787.56     50.01 o 
  -2  -8   7       27.19        7.81     19.14 o 
  -1  -8   7      293.77      309.70     28.68 o 
   0  -8   7        2.50        0.00     19.75 o 
   1  -8   7      583.88      547.14     33.63 o 
   2  -8   7       71.10       87.16     26.11 o 
   3  -8   7      187.92      214.89     29.81 o 
   4  -8   7      187.39      188.37     29.64 o 
   5  -8   7       36.64       23.44     27.58 o 
   6  -8   7     3187.85     3223.73     67.14 o 
   7  -8   7      948.49      990.63     33.30 o 
   8  -8   7      375.96      264.81     23.74 o 
   9  -8   7      137.78      183.47     22.96 o 
  10  -8   7       21.71       28.79     18.87 o 
  11  -8   7       86.27       82.24     42.33 o 
  12  -8   7       33.92       34.51     20.75 o 
 -11  -7   7       62.48       34.43     25.55 o 
 -10  -7   7        0.11        0.00     13.52 o 
  -9  -7   7      180.96      180.79     16.25 o 
  -8  -7   7      104.45      142.12     21.73 o 
  -7  -7   7     2485.97     2642.73     62.99 o 
  -6  -7   7      565.85      516.59     20.58 o 
  -5  -7   7       46.54       35.80     17.05 o 
  -4  -7   7      257.23      264.18     14.39 o 
  -3  -7   7      768.78      814.24     42.98 o 
  -2  -7   7      759.00      894.90     33.14 o 
  -1  -7   7     2136.68     2353.53     50.71 o 
   0  -7   7     3565.12     3472.71     52.63 o 
   1  -7   7      184.14      290.91     26.85 o 
   2  -7   7        4.29        0.10     13.69 o 
   3  -7   7      216.05      246.52     27.78 o 
   4  -7   7      133.73      118.42     25.05 o 
   5  -7   7      545.41      644.94     29.18 o 
   6  -7   7     1120.84     1166.53     32.70 o 
   7  -7   7      725.72      776.83     26.99 o 
   8  -7   7       12.60        4.64     14.76 o 
   9  -7   7      212.62      246.26     22.35 o 
  10  -7   7      439.40      520.63     34.05 o 
  11  -7   7      295.39      245.60     93.24 o 
  12  -7   7      284.90      259.82     43.68 o 
 -12  -6   7       16.10       18.56     14.54 o 
 -11  -6   7      257.50      315.95     21.51 o 
 -10  -6   7      442.83      463.43     21.34 o 
  -9  -6   7      543.25      648.50     25.00 o 
  -8  -6   7      223.15      265.13     14.80 o 
  -7  -6   7        6.42       24.12     16.50 o 
  -6  -6   7       42.31       39.57     12.85 o 
  -5  -6   7       71.79       92.31     12.31 o 
  -4  -6   7      953.14     1053.05     24.08 o 
  -3  -6   7      433.04      407.13     25.55 o 
  -2  -6   7        4.53        0.00     23.54 o 
  -1  -6   7     1937.43     1733.88     36.45 o 
   0  -6   7      999.48      911.41     30.40 o 
   1  -6   7     8536.65     8745.27     86.10 o 
   2  -6   7      526.02      529.15     33.13 o 
   3  -6   7      550.44      460.34     27.62 o 
   4  -6   7      172.97      231.73     18.34 o 
   5  -6   7       65.15       92.57     15.69 o 
   6  -6   7     1590.66     1617.47     29.79 o 
   7  -6   7      207.31      274.48     28.74 o 
   8  -6   7       40.49       37.35     15.93 o 
   9  -6   7      775.26      817.14     29.28 o 
  10  -6   7      244.64      308.95     25.44 o 
  11  -6   7       57.30       78.26     18.34 o 
  12  -6   7      249.03      246.52     40.62 o 
 -12  -5   7        0.17        0.00     14.00 o 
 -11  -5   7      853.06      867.38     23.70 o 
 -10  -5   7      222.01      313.84     21.77 o 
  -9  -5   7       77.62      124.26     14.44 o 
  -8  -5   7       66.11       59.24     12.06 o 
  -7  -5   7       50.19       88.71     12.96 o 
  -6  -5   7      316.25      311.01     20.70 o 
  -5  -5   7       25.22       35.88     18.63 o 
  -4  -5   7     1027.79      972.25     17.07 o 
  -3  -5   7      553.14      661.06     30.49 o 
  -2  -5   7      350.08      322.35     27.09 o 
  -1  -5   7       43.85       87.06     18.98 o 
   0  -5   7     4207.08     4088.45     53.07 o 
   1  -5   7      196.02      180.48     21.22 o 
   2  -5   7       49.24       43.54     27.30 o 
   3  -5   7     1162.80     1116.93     26.94 o 
   4  -5   7     1475.64     1419.83     27.49 o 
   5  -5   7     1249.90     1304.35     25.08 o 
   6  -5   7     1993.38     2324.77     38.68 o 
   7  -5   7     5266.93     5531.42     60.19 o 
   8  -5   7     1643.20     1543.58     29.46 o 
   9  -5   7        2.95        0.00     12.03 o 
  10  -5   7        6.48        2.49     14.12 o 
  11  -5   7        0.18        3.13     12.76 o 
  12  -5   7       20.54        2.62     12.08 o 
 -13  -4   7      181.59      172.22     23.48 o 
 -12  -4   7       50.70       61.15     22.07 o 
 -11  -4   7       36.73       49.12     13.89 o 
 -10  -4   7       39.44       41.45     14.47 o 
  -9  -4   7        0.00        0.00      9.17 o 
  -8  -4   7      120.90      110.99     17.10 o 
  -7  -4   7      196.99      256.72     12.30 o 
  -6  -4   7      119.77      128.43     11.55 o 
  -5  -4   7     3680.86     3690.78     36.69 o 
  -4  -4   7      267.55      267.54      8.44 o 
  -3  -4   7      877.73      773.56     38.33 o 
  -2  -4   7      784.61      737.72     31.23 o 
  -1  -4   7        4.35        0.00     11.32 o 
   0  -4   7      823.22      770.50     26.54 o 
   1  -4   7      971.47     1194.25     18.08 o 
   2  -4   7     1105.47     1152.16    109.74 o 
   3  -4   7      222.61      190.36     17.68 o 
   4  -4   7      479.77      580.48     17.26 o 
   5  -4   7      248.10      231.95     15.53 o 
   6  -4   7     2796.28     2939.54     37.20 o 
   7  -4   7     1016.70     1112.03     23.59 o 
   8  -4   7      536.55      586.43     22.89 o 
   9  -4   7     1816.78     1870.90     29.81 o 
  10  -4   7      881.73      963.14     27.16 o 
  11  -4   7      349.73      412.83     27.17 o 
  12  -4   7       22.98       20.47     18.07 o 
 -13  -3   7      158.57      116.81     26.33 o 
 -12  -3   7      620.77      692.33     23.81 o 
 -11  -3   7        4.02        6.54     11.27 o 
 -10  -3   7      439.87      530.46     19.09 o 
  -9  -3   7      583.82      629.94     20.39 o 
  -8  -3   7      566.09      608.83     13.55 o 
  -7  -3   7     1692.58     1707.99     32.96 o 
  -6  -3   7       49.92       59.43     10.78 o 
  -5  -3   7      255.45      249.00     12.35 o 
  -4  -3   7      646.73      662.76     11.76 o 
  -3  -3   7     1788.14     1845.25     70.01 o 
  -2  -3   7     2300.81     2299.99     52.94 o 
  -1  -3   7       69.46       80.22      9.27 o 
   0  -3   7     1807.91     1707.69     21.05 o 
   1  -3   7     1857.82     1707.38     20.74 o 
   2  -3   7    10354.70    10708.26     72.33 o 
   3  -3   7     1429.36     1561.35     23.75 o 
   4  -3   7     5932.08     6159.17     47.68 o 
   5  -3   7       64.56       77.88     13.39 o 
   6  -3   7      480.97      492.13     17.20 o 
   7  -3   7       33.03       37.20     13.22 o 
   8  -3   7      301.64      279.39     15.68 o 
   9  -3   7       54.63       55.16     13.96 o 
  10  -3   7      246.95      232.96     15.09 o 
  11  -3   7        1.07        0.27      8.64 o 
  12  -3   7        3.02        0.00     10.59 o 
 -13  -2   7        0.37        0.00     10.35 o 
 -12  -2   7      323.42      321.67     20.54 o 
 -11  -2   7      335.59      362.51     19.50 o 
 -10  -2   7     2090.04     2144.73     34.49 o 
  -9  -2   7      830.88      856.65     27.18 o 
  -8  -2   7      838.28      892.98     34.69 o 
  -7  -2   7     2830.53     2931.64     36.79 o 
  -6  -2   7     2570.83     2462.35     24.75 o 
  -5  -2   7      366.39      428.35     11.40 o 
  -4  -2   7     1101.12     1030.02     40.93 o 
  -3  -2   7      418.56      315.79     31.58 o 
  -2  -2   7       23.59        0.00     13.97 o 
  -1  -2   7        8.48       13.97     19.66 o 
   0  -2   7      749.09      808.06     14.93 o 
   1  -2   7      547.58      392.85     17.24 o 
   2  -2   7     2256.36     2178.73     19.25 o 
   3  -2   7     2790.00     2974.40     24.21 o 
   4  -2   7      554.84      611.68     14.29 o 
   5  -2   7      184.74      165.54     10.80 o 
   6  -2   7      186.52      192.28     12.88 o 
   7  -2   7     1617.09     1798.23     29.24 o 
   8  -2   7       18.45       54.50     11.64 o 
   9  -2   7      795.91      873.06     18.29 o 
  10  -2   7      278.78      334.68     14.40 o 
  11  -2   7      383.66      415.87     32.39 o 
  12  -2   7      358.81      401.60     57.44 o 
 -13  -1   7     1525.90     1759.89     41.87 o 
 -12  -1   7       28.44       29.13     18.63 o 
 -11  -1   7        0.55        0.00     16.53 o 
 -10  -1   7      106.15      117.31     18.56 o 
  -9  -1   7        2.16        0.00     10.24 o 
  -8  -1   7      115.99      129.54     12.69 o 
  -7  -1   7     2259.69     2475.00     29.74 o 
  -6  -1   7       51.83       53.12     10.72 o 
  -5  -1   7      677.88      635.49     26.41 o 
  -4  -1   7      736.58      646.30     22.27 o 
  -3  -1   7      992.98      926.00    448.93 o 
  -2  -1   7     1017.50      871.98     23.32 o 
  -1  -1   7       16.37       43.75      7.27 o 
   0  -1   7        3.03       19.48      7.02 o 
   1  -1   7        1.97        4.39      5.25 o 
   2  -1   7       96.27      130.62      9.34 o 
   3  -1   7      458.61      446.63     12.15 o 
   4  -1   7      425.43      449.90     12.34 o 
   5  -1   7      127.92      155.20      9.74 o 
   6  -1   7      104.59      121.73     12.51 o 
   7  -1   7     1506.95     1758.39     22.97 o 
   8  -1   7      360.24      375.96     11.01 o 
   9  -1   7       64.81       70.69      8.34 o 
  10  -1   7        3.51        9.69      4.93 o 
  11  -1   7      197.43      268.83     35.31 o 
  12  -1   7      199.90      248.59     53.56 o 
 -13   0   7       47.36       35.49     26.39 o 
 -12   0   7       28.09        3.68     17.15 o 
 -11   0   7      130.43      164.39     18.89 o 
 -10   0   7      369.68      440.34     25.91 o 
  -9   0   7       94.93       84.84     25.10 o 
  -8   0   7     1186.29     1147.42     23.18 o 
  -7   0   7      860.93      854.76     18.58 o 
  -6   0   7     3358.22     3484.36     34.58 o 
  -5   0   7      279.74      298.74     35.71 o 
  -4   0   7       46.03       61.06     18.63 o 
  -3   0   7      136.95      225.63     21.22 o 
  -2   0   7      196.25      194.60     19.67 o 
  -1   0   7     2026.24     2007.71     19.49 o 
   0   0   7     1323.44     1268.54     41.21 o 
   1   0   7      128.50       76.65     10.98 o 
   2   0   7     1358.75     1262.12     20.81 o 
   3   0   7     2631.79     2621.94     27.41 o 
   4   0   7       30.68       28.72     10.65 o 
   5   0   7      164.90      167.90     16.23 o 
   6   0   7       11.47       13.22      7.49 o 
   7   0   7        0.46        2.80     10.68 o 
   8   0   7     1683.80     1633.67     57.85 o 
   9   0   7      715.75      771.83     36.22 o 
  10   0   7       86.39       58.31     26.64 o 
  11   0   7       52.85       86.05     30.34 o 
  12   0   7       24.80       16.04     28.54 o 
 -14   1   7       33.10        0.00     27.59 o 
 -13   1   7      310.01      282.31    173.11 o 
 -12   1   7       89.27       88.34     19.98 o 
 -11   1   7       29.49       35.75     25.64 o 
 -10   1   7        2.92        2.37     10.81 o 
  -9   1   7      146.44      162.12     22.51 o 
  -8   1   7      647.97      685.10     26.66 o 
  -7   1   7     2856.92     2956.43     35.30 o 
  -6   1   7     1738.32     1818.06     24.88 o 
  -5   1   7     2900.60     2908.98     55.54 o 
  -4   1   7     1405.86     1391.06     36.80 o 
  -3   1   7      237.32      257.74     22.77 o 
  -2   1   7     4096.97     4190.61     60.86 o 
  -1   1   7      394.24      493.86     33.13 o 
   0   1   7        4.12        5.71      8.54 o 
   1   1   7      304.44      304.33     11.86 o 
   2   1   7      353.02      346.24     10.16 o 
   3   1   7      136.54      145.59     13.50 o 
   4   1   7     1968.12     1938.07     20.22 o 
   5   1   7     3304.91     3356.79     24.87 o 
   6   1   7       59.91       62.30      7.92 o 
   7   1   7      794.82      829.67     37.74 o 
   8   1   7      807.80      892.63     35.66 o 
   9   1   7       20.44       44.82     23.95 o 
  10   1   7        9.00       13.17     23.75 o 
  11   1   7       17.86       32.85     29.21 o 
 -14   2   7       38.50        0.80     20.24 o 
 -13   2   7      122.37       63.07     49.67 o 
 -12   2   7       10.84       20.18     17.32 o 
 -11   2   7        2.69       15.20     26.13 o 
 -10   2   7       57.20       60.58     17.71 o 
  -9   2   7      165.11      127.36     16.69 o 
  -8   2   7        1.86        2.07      9.20 o 
  -7   2   7        1.44        7.43      9.14 o 
  -6   2   7      287.33      317.70     23.81 o 
  -5   2   7      831.95      948.91     25.63 o 
  -4   2   7      782.49      824.44     47.64 o 
  -3   2   7    31062.95    33370.18    348.06 o 
  -2   2   7     6034.94     5792.88     76.62 o 
  -1   2   7      434.72      388.26     20.71 o 
   0   2   7      863.09      706.67     16.29 o 
   1   2   7      814.64      864.25     45.31 o 
   2   2   7      204.95      222.35     10.62 o 
   3   2   7      522.55      508.96     10.59 o 
   4   2   7       24.93       38.09      6.90 o 
   5   2   7       53.50       51.29      6.10 o 
   6   2   7       69.55       75.03     27.42 o 
   7   2   7      177.75      133.51     32.60 o 
   8   2   7      336.06      335.88     41.40 o 
   9   2   7        8.43       52.78     35.18 o 
  10   2   7      490.08      604.52     82.81 o 
  11   2   7       96.97      179.03     50.19 o 
 -13   3   7      288.51      174.10    112.81 o 
 -12   3   7       19.37       31.15     19.43 o 
 -11   3   7        5.25        6.13     12.45 o 
 -10   3   7      203.31      209.18     17.91 o 
  -9   3   7      179.02      195.54     16.80 o 
  -8   3   7        3.10       13.73     10.81 o 
  -7   3   7      316.54      314.04     46.58 o 
  -6   3   7      314.44      292.00     35.45 o 
  -5   3   7      250.49      343.28     24.70 o 
  -4   3   7      894.22      866.07     24.70 o 
  -3   3   7     4007.20     3940.40     49.57 o 
  -2   3   7     2366.55     2466.34     46.17 o 
  -1   3   7      953.54      891.41     27.97 o 
   0   3   7        4.80       19.14     12.42 o 
   1   3   7        4.72        6.96     12.94 o 
   2   3   7      359.00      355.99     12.96 o 
   3   3   7     4620.68     4876.40     39.86 o 
   4   3   7     3086.28     2966.90     24.94 o 
   5   3   7      456.71      446.69     35.71 o 
   6   3   7     3890.82     4075.30     84.08 o 
   7   3   7      172.83      156.79     35.71 o 
   8   3   7      115.52      124.70     37.77 o 
   9   3   7      126.91      236.47     45.54 o 
  10   3   7        2.03        0.00     33.63 o 
 -13   4   7        5.28        8.38     16.25 o 
 -12   4   7      136.33      105.90     20.17 o 
 -11   4   7      196.24      205.72     20.61 o 
 -10   4   7        7.90        5.60     13.60 o 
  -9   4   7        4.91       10.81     12.91 o 
  -8   4   7      972.37     1043.34     34.90 o 
  -7   4   7      414.36      572.85     76.86 o 
  -6   4   7       75.63       84.47     18.93 o 
  -5   4   7     1436.00     1456.96     32.18 o 
  -4   4   7      777.37      737.10     24.50 o 
  -3   4   7       11.72        6.12     11.12 o 
  -2   4   7       64.96       70.29     13.16 o 
  -1   4   7        3.04       10.08      9.49 o 
   0   4   7     1420.31     1545.14     34.72 o 
   1   4   7       35.66       54.40     14.99 o 
   2   4   7        0.92        8.41      8.64 o 
   3   4   7      418.41      394.44     14.73 o 
   4   4   7      425.61      405.29     10.37 o 
   5   4   7     2580.11     2764.54     69.48 o 
   6   4   7      133.85      121.60     33.63 o 
   7   4   7        2.41       10.35     42.94 o 
   8   4   7        2.60        0.00     24.84 o 
   9   4   7       31.27       75.54     40.88 o 
  10   4   7        6.94       65.19     69.33 o 
 -13   5   7      794.74      801.06     37.30 o 
 -12   5   7      173.72      138.22     25.92 o 
 -11   5   7      914.18      954.34     38.11 o 
 -10   5   7       10.46       20.75     17.22 o 
  -9   5   7        0.21        0.00     19.45 o 
  -8   5   7      216.32      198.18     32.16 o 
  -7   5   7       17.74        4.58     19.83 o 
  -6   5   7      203.38      173.13     22.61 o 
  -5   5   7       10.61       18.09     15.84 o 
  -4   5   7        3.52       31.05     19.33 o 
  -3   5   7      503.35      479.03     21.67 o 
  -2   5   7     1259.81     1155.88     47.40 o 
  -1   5   7       12.81        8.74     12.79 o 
   0   5   7        2.87        5.57      9.06 o 
   1   5   7      214.96      256.54     16.56 o 
   2   5   7      308.69      329.26     16.05 o 
   3   5   7       42.04       47.90      8.02 o 
   4   5   7        3.34        5.08      4.74 o 
   5   5   7      148.64      163.52     53.30 o 
   6   5   7      167.20      229.24     39.33 o 
   7   5   7      127.16      205.94     41.91 o 
   8   5   7       76.50       53.81     38.81 o 
   9   5   7      434.71      594.14     89.54 o 
 -13   6   7      642.86      716.63     39.53 o 
 -12   6   7      423.68      460.98     33.34 o 
 -11   6   7     1051.96     1183.64     39.19 o 
 -10   6   7      125.65       82.27     42.95 o 
  -9   6   7      391.05      395.10     34.78 o 
  -8   6   7      126.33      117.49     30.85 o 
  -7   6   7      466.94      539.01     31.37 o 
  -6   6   7       89.87       87.56     22.18 o 
  -5   6   7       25.98       27.16     17.98 o 
  -4   6   7      185.91      167.12     20.77 o 
  -3   6   7      724.38      714.96     25.72 o 
  -2   6   7        1.29        0.00     16.52 o 
  -1   6   7     1459.31     1461.81     28.18 o 
   0   6   7     1467.94     1454.78     26.94 o 
   1   6   7      353.67      399.04     25.36 o 
   2   6   7      708.04      704.38     22.26 o 
   3   6   7      276.09      290.95     15.87 o 
   4   6   7     1237.37     1059.46     54.16 o 
   5   6   7     2172.03     2343.89     72.55 o 
   6   6   7      565.17      589.03     51.24 o 
   7   6   7       16.54       22.77     33.11 o 
   8   6   7      288.21      370.01     82.28 o 
 -12   7   7        0.85        1.30     16.93 o 
 -11   7   7       14.52       31.01     35.63 o 
 -10   7   7        1.03        0.00     24.31 o 
  -9   7   7      214.73      240.63     44.50 o 
  -8   7   7      317.70      292.74     32.12 o 
  -7   7   7      980.82     1043.74     38.99 o 
  -6   7   7     3051.41     2988.24     53.98 o 
  -5   7   7     1510.03     1444.06     38.72 o 
  -4   7   7       63.97       25.45     20.96 o 
  -3   7   7      731.16      791.07     45.30 o 
  -2   7   7     1036.34      922.70     74.31 o 
  -1   7   7       40.98       31.63     14.17 o 
   0   7   7       21.07       24.11     13.59 o 
   1   7   7        0.18        0.00      9.76 o 
   2   7   7      189.77      175.86     26.39 o 
   3   7   7      234.09      172.04     32.86 o 
   4   7   7      568.45      471.75     53.73 o 
   5   7   7      609.67      630.46     52.80 o 
   6   7   7      206.03      249.94     46.57 o 
   7   7   7      208.93      306.86     78.66 o 
 -11   8   7       61.23       23.52     45.02 o 
 -10   8   7        0.82       10.97     25.33 o 
  -9   8   7        4.12       26.17     26.58 o 
  -8   8   7      366.21      445.60     57.45 o 
  -7   8   7      155.55      216.09     38.55 o 
  -6   8   7      218.02      161.28     27.18 o 
  -5   8   7      102.34      105.15     23.71 o 
  -4   8   7       22.01       13.68     21.88 o 
  -3   8   7      926.98     1007.50     32.05 o 
  -2   8   7       11.03        6.92     16.04 o 
  -1   8   7      122.13      167.47     18.65 o 
   0   8   7      531.77      460.82     21.01 o 
   1   8   7       97.73       72.78     16.04 o 
   2   8   7        1.33       19.46     21.73 o 
   3   8   7      588.16      556.03     63.93 o 
   4   8   7      210.09       99.51     85.38 o 
   5   8   7        7.90       18.11     34.67 o 
   6   8   7        3.17       24.84     57.95 o 
 -11   9   7      323.86      179.86    156.55 o 
 -10   9   7      287.40      307.39     40.73 o 
  -9   9   7      331.69      438.66     50.73 o 
  -8   9   7        9.19       42.89     42.17 o 
  -7   9   7      182.46      187.88     32.44 o 
  -6   9   7      158.55      166.70     38.03 o 
  -5   9   7      338.65      285.28     30.08 o 
  -4   9   7      490.63      461.35     30.59 o 
  -3   9   7       24.43        4.73     20.14 o 
  -2   9   7       57.99       48.32     18.89 o 
  -1   9   7      877.18      974.46     29.98 o 
   0   9   7       55.50       32.84     15.01 o 
   1   9   7      304.97      356.56     23.80 o 
   2   9   7      270.36      216.25     37.78 o 
   3   9   7       19.65       20.49     18.94 o 
   4   9   7      127.30       72.96     41.91 o 
   5   9   7      220.05      170.77     76.59 o 
  -9  10   7        0.85       35.27     48.36 o 
  -8  10   7      108.46      117.72     38.48 o 
  -7  10   7      188.77      192.34     38.95 o 
  -6  10   7       43.76       41.74     30.54 o 
  -5  10   7       85.30       30.56     24.37 o 
  -4  10   7      100.96      127.05     25.97 o 
  -3  10   7      132.70      161.51     31.89 o 
  -2  10   7      928.65      876.64     49.70 o 
  -1  10   7      302.50      277.90     24.24 o 
   0  10   7       99.65       53.51     17.01 o 
   1  10   7      351.18      331.70     25.42 o 
   2  10   7       85.46       66.54     26.81 o 
   3  10   7       12.19       20.18     38.81 o 
   4  10   7       16.40       31.04     42.43 o 
  -8  11   7        2.21        0.00     27.72 o 
  -7  11   7        4.52        7.19     25.36 o 
  -6  11   7        1.44        2.18     22.50 o 
  -5  11   7       17.66        0.00     26.51 o 
  -4  11   7      142.30       74.88     54.33 o 
  -3  11   7      724.39      799.89     44.15 o 
  -2  11   7       74.42       71.81     22.99 o 
  -1  11   7     1009.11     1017.15     35.20 o 
   0  11   7       17.99       46.24     17.87 o 
   1  11   7      113.70      101.70     22.69 o 
   2  11   7       79.80      119.01     48.12 o 
  -5  12   7       10.85        1.33     19.87 o 
  -4  12   7      137.27        9.39     25.67 o 
  -3  12   7      300.39      115.86    108.93 o 
  -2  12   7        0.98       15.86     23.32 o 
  -2 -15   8       22.07        0.00     23.95 o 
  -1 -15   8      157.38        0.00     26.14 o 
   0 -15   8        0.30       14.26     28.34 o 
   1 -15   8      215.00      233.12     40.40 o 
   2 -15   8       15.78       55.36     34.39 o 
   3 -15   8       96.37      101.96     46.78 o 
   4 -15   8      817.77      871.33     60.57 o 
   5 -15   8      565.93      635.22     53.06 o 
   6 -15   8      410.74      540.22     62.93 o 
  -4 -14   8      248.03      135.41    109.45 o 
  -3 -14   8      567.91      783.18     42.75 o 
  -2 -14   8       94.40       53.31     54.85 o 
  -1 -14   8      195.76      176.66    140.75 o 
   0 -14   8      121.87      153.93     35.31 o 
   1 -14   8       89.27       81.51     40.81 o 
   2 -14   8      154.69      156.89     38.81 o 
   3 -14   8      331.73      284.46     50.38 o 
   4 -14   8       10.06        0.00     44.50 o 
   5 -14   8        0.71       34.50     33.47 o 
   6 -14   8        2.65        0.00     28.90 o 
   7 -14   8      111.12        6.67     30.00 o 
   8 -14   8       66.94        0.00     27.43 o 
  -6 -13   8        3.86       18.20     16.69 o 
  -5 -13   8      161.20       97.00     20.53 o 
  -4 -13   8        1.05       11.20     22.24 o 
  -3 -13   8        9.07       41.87     26.48 o 
  -2 -13   8     1005.78     1112.87     45.92 o 
  -1 -13   8      129.33      185.12     40.88 o 
   0 -13   8      344.60      325.10     37.81 o 
   1 -13   8      263.82      259.87    133.26 o 
   2 -13   8      411.22      392.51     40.74 o 
   3 -13   8        1.97        0.00     30.00 o 
   4 -13   8        3.48        4.40     25.24 o 
   5 -13   8      407.56      440.40     53.99 o 
   6 -13   8       31.22        1.29     24.15 o 
   7 -13   8      177.63        0.00     29.45 o 
   8 -13   8      137.07        4.85     28.17 o 
   9 -13   8        0.13        2.30     19.68 o 
  -7 -12   8        1.43        0.00     22.58 o 
  -6 -12   8       59.64       65.02     21.63 o 
  -5 -12   8      128.03      169.73     20.80 o 
  -4 -12   8     1207.41     1484.31     45.40 o 
  -3 -12   8      930.67     1027.05     42.19 o 
  -2 -12   8        0.47       19.48     24.07 o 
  -1 -12   8        0.24        0.90     20.70 o 
   0 -12   8        5.24       31.98     27.01 o 
   1 -12   8        6.09        4.03     35.97 o 
   2 -12   8      496.13      465.53     40.89 o 
   3 -12   8      146.39      167.95     34.94 o 
   4 -12   8      427.62      461.24     42.27 o 
   5 -12   8      122.53      104.28     79.43 o 
   6 -12   8      156.77      118.17    107.89 o 
   7 -12   8      821.33      891.09     68.34 o 
   8 -12   8      523.36      614.29     46.29 o 
   9 -12   8      199.02       10.10     22.25 o 
  10 -12   8       50.55       47.36     37.02 o 
  -8 -11   8        6.27       22.93     21.14 o 
  -7 -11   8        0.35        0.00     18.49 o 
  -6 -11   8        1.28       22.40     16.53 o 
  -5 -11   8      452.58      475.75     25.08 o 
  -4 -11   8     1822.28     1918.55     47.92 o 
  -3 -11   8     1226.59     1379.75     43.30 o 
  -2 -11   8       25.99       12.69     25.62 o 
  -1 -11   8      792.80      845.51     40.91 o 
   0 -11   8      219.59      201.78     33.52 o 
   1 -11   8       50.45       62.47     36.07 o 
   2 -11   8       57.56       38.98     28.84 o 
   3 -11   8     1232.23     1231.72     75.61 o 
   4 -11   8      308.65      344.61     38.60 o 
   5 -11   8       23.98       13.76     30.48 o 
   6 -11   8      216.88      235.99     36.77 o 
   7 -11   8      281.32      206.94    153.44 o 
   8 -11   8     1021.50     1100.05     41.74 o 
   9 -11   8      320.88      171.24    116.35 o 
  10 -11   8      207.73      204.47    119.67 o 
  11 -11   8      200.29        2.41     23.91 o 
  -9 -10   8        5.27        5.69     15.90 o 
  -8 -10   8      135.00      112.03     31.31 o 
  -7 -10   8        8.15        1.39     14.36 o 
  -6 -10   8      155.53      155.35     20.84 o 
  -5 -10   8      294.46      264.79     21.97 o 
  -4 -10   8      835.71      854.87     36.68 o 
  -3 -10   8       94.88       68.07     25.54 o 
  -2 -10   8      727.78      814.94     45.75 o 
  -1 -10   8       13.41        4.38     21.73 o 
   0 -10   8      162.19      186.64     51.25 o 
   1 -10   8      812.21      940.48     43.29 o 
   2 -10   8      153.24      198.43     33.98 o 
   3 -10   8      346.90      364.62     46.03 o 
   4 -10   8        2.92        0.00     26.68 o 
   5 -10   8      236.95      296.70     43.34 o 
   6 -10   8      228.98      180.74     34.02 o 
   7 -10   8       37.43       29.48     19.64 o 
   8 -10   8       17.05        0.16     12.86 o 
   9 -10   8       26.55       20.87     20.57 o 
  10 -10   8      169.06      129.39     91.97 o 
  11 -10   8       17.84        5.12     21.84 o 
 -10  -9   8       23.41       16.14     15.02 o 
  -9  -9   8      140.79      105.62     15.93 o 
  -8  -9   8        7.57       10.74     14.55 o 
  -7  -9   8       19.99        0.00     28.72 o 
  -6  -9   8      654.89      678.14     56.42 o 
  -5  -9   8       14.18        9.77     14.44 o 
  -4  -9   8      416.95      398.88     36.29 o 
  -3  -9   8     1514.70     1524.24     51.36 o 
  -2  -9   8      206.14      231.08     47.52 o 
  -1  -9   8        8.80        3.40     18.93 o 
   0  -9   8      500.22      451.61     34.89 o 
   1  -9   8      285.34      339.53     34.18 o 
   2  -9   8       66.87       65.05     27.90 o 
   3  -9   8        7.15        0.00     26.68 o 
   4  -9   8      173.02      201.94     38.93 o 
   5  -9   8      174.02      188.09     33.11 o 
   6  -9   8      314.35      317.69     34.95 o 
   7  -9   8      385.58      375.71     26.13 o 
   8  -9   8      156.23      156.61     23.27 o 
   9  -9   8      104.76      127.87     23.04 o 
  10  -9   8      136.72       74.25     47.50 o 
  11  -9   8       89.52       46.40     37.04 o 
 -11  -8   8      100.07       76.35     31.15 o 
 -10  -8   8        1.45        0.00     18.09 o 
  -9  -8   8       16.28       24.29     15.72 o 
  -8  -8   8      106.85      125.48     28.91 o 
  -7  -8   8       56.08       47.98     16.54 o 
  -6  -8   8      422.02      460.98     35.45 o 
  -5  -8   8        4.30        0.00      9.78 o 
  -4  -8   8     1297.76     1390.36     46.36 o 
  -3  -8   8     2445.89     2547.32     49.97 o 
  -2  -8   8      694.76      789.45     42.62 o 
  -1  -8   8     4097.65     4403.62     64.70 o 
   0  -8   8      463.30      496.19     33.37 o 
   1  -8   8      800.71      858.47     45.07 o 
   2  -8   8      262.45      272.88     38.48 o 
   3  -8   8      658.11      710.74     38.03 o 
   4  -8   8      342.25      431.64     33.84 o 
   5  -8   8       39.64       42.24     16.88 o 
   6  -8   8     1171.96     1104.07     30.38 o 
   7  -8   8      604.07      708.52     27.43 o 
   8  -8   8      203.50      189.97     22.37 o 
   9  -8   8       30.40       40.07     20.96 o 
  10  -8   8       97.49      110.46     22.43 o 
  11  -8   8      278.39      276.27     89.06 o 
  12  -8   8       13.19        0.00     16.84 o 
 -11  -7   8       75.46      102.39     35.51 o 
 -10  -7   8      201.16      167.84     16.79 o 
  -9  -7   8      351.63      421.04     18.55 o 
  -8  -7   8      744.71      848.85     26.10 o 
  -7  -7   8      201.28      215.39     17.39 o 
  -6  -7   8      326.71      346.23     44.51 o 
  -5  -7   8       40.11       33.94     11.11 o 
  -4  -7   8      307.22      242.23     13.38 o 
  -3  -7   8      249.28      298.74     28.15 o 
  -2  -7   8      120.22      123.25     30.73 o 
  -1  -7   8      278.21      281.57     33.50 o 
   0  -7   8      887.27      818.26     34.28 o 
   1  -7   8     2781.53     2800.27     57.29 o 
   2  -7   8     4332.42     4399.32     71.05 o 
   3  -7   8      588.54      668.55     40.21 o 
   4  -7   8      114.36      153.20     18.83 o 
   5  -7   8      259.45      235.97     26.57 o 
   6  -7   8      244.72      273.16     23.17 o 
   7  -7   8       37.80       65.26     17.89 o 
   8  -7   8      478.43      404.55     25.93 o 
   9  -7   8       13.23       13.04     17.58 o 
  10  -7   8       12.36        0.00     13.67 o 
  11  -7   8      262.21      287.89     33.28 o 
  12  -7   8      145.32      195.31     29.57 o 
 -12  -6   8        3.35        0.00     11.74 o 
 -11  -6   8        1.61        0.00     14.02 o 
 -10  -6   8      413.45      374.15     18.55 o 
  -9  -6   8     1013.88     1092.32     26.51 o 
  -8  -6   8      747.32      844.01     22.92 o 
  -7  -6   8       15.09        9.41     19.92 o 
  -6  -6   8        3.70        3.46      8.70 o 
  -5  -6   8        8.43        7.03     12.78 o 
  -4  -6   8      621.98      632.95     18.29 o 
  -3  -6   8      419.93      480.90     95.50 o 
  -2  -6   8     3408.11     3473.49     52.08 o 
  -1  -6   8      407.19      492.29     30.28 o 
   0  -6   8       22.29       42.10     20.45 o 
   1  -6   8      947.29     1154.96     35.07 o 
   2  -6   8     1054.65      997.21     33.84 o 
   3  -6   8      579.80      533.00     18.98 o 
   4  -6   8      960.22      998.78     23.77 o 
   5  -6   8      929.99     1026.11     25.53 o 
   6  -6   8      548.49      631.10     30.37 o 
   7  -6   8      702.39      753.61     27.77 o 
   8  -6   8      811.13      917.00     26.50 o 
   9  -6   8     2713.48     2933.00     59.19 o 
  10  -6   8      259.77      291.88     22.19 o 
  11  -6   8      172.07      130.89     22.54 o 
  12  -6   8       39.57       45.78     20.89 o 
 -12  -5   8       69.08       55.53     15.32 o 
 -11  -5   8      108.74       75.93     16.26 o 
 -10  -5   8       29.98       38.88     13.68 o 
  -9  -5   8       10.92       13.60     10.33 o 
  -8  -5   8      126.87      158.58     13.65 o 
  -7  -5   8       13.54       21.56     19.66 o 
  -6  -5   8       54.26       50.70      9.33 o 
  -5  -5   8      910.56      944.15     21.31 o 
  -4  -5   8      392.72      329.26     18.12 o 
  -3  -5   8     1026.54      874.93     28.68 o 
  -2  -5   8     5108.49     5191.56     61.82 o 
  -1  -5   8     1093.50     1199.72     49.99 o 
   0  -5   8       18.83       22.55     20.70 o 
   1  -5   8      201.33      180.56     11.12 o 
   2  -5   8     2391.57     2418.12     28.04 o 
   3  -5   8       12.87       13.59     10.25 o 
   4  -5   8      692.26      683.20     23.88 o 
   5  -5   8      182.51      216.76     23.40 o 
   6  -5   8        3.86        1.62      9.89 o 
   7  -5   8        1.09        9.91     12.54 o 
   8  -5   8       82.57      121.90     16.69 o 
   9  -5   8     1487.89     1630.48     30.44 o 
  10  -5   8     1136.12     1179.70     34.08 o 
  11  -5   8      348.43      417.89     21.97 o 
  12  -5   8       95.40       92.84     25.35 o 
 -13  -4   8      213.83      173.11     31.33 o 
 -12  -4   8      879.22      877.77     48.60 o 
 -11  -4   8      319.96      435.50     56.67 o 
 -10  -4   8        3.15        0.00      9.84 o 
  -9  -4   8       10.05        0.00     12.99 o 
  -8  -4   8      380.85      407.32     15.19 o 
  -7  -4   8     1192.60     1281.02     20.06 o 
  -6  -4   8      328.75      332.78     19.67 o 
  -5  -4   8      105.37       89.79      7.06 o 
  -4  -4   8      970.55      944.33     11.52 o 
  -3  -4   8       48.40       48.43      4.92 o 
  -2  -4   8     1244.06     1237.05     37.64 o 
  -1  -4   8       27.85       30.04      9.15 o 
   0  -4   8      497.82      493.21     11.11 o 
   1  -4   8      398.03      329.81     12.04 o 
   2  -4   8      207.71      210.33     12.13 o 
   3  -4   8     1034.28     1080.09     19.93 o 
   4  -4   8     1753.45     1863.07     26.51 o 
   5  -4   8      738.52      755.41     22.62 o 
   6  -4   8     1134.57     1116.83     31.09 o 
   7  -4   8      973.14     1096.30     26.15 o 
   8  -4   8       20.74       52.27     13.76 o 
   9  -4   8       78.83       50.56     18.92 o 
  10  -4   8      288.55      300.40     23.03 o 
  11  -4   8       84.13       70.93     17.03 o 
  12  -4   8       30.15       15.68     12.59 o 
 -13  -3   8       53.42       21.31     27.68 o 
 -12  -3   8      132.41      131.76     23.50 o 
 -11  -3   8      300.49      285.73     25.86 o 
 -10  -3   8      405.35      393.44     25.86 o 
  -9  -3   8      381.15      407.05     25.22 o 
  -8  -3   8     1020.69      975.87     53.34 o 
  -7  -3   8      812.54      743.51     27.28 o 
  -6  -3   8     1730.14     1775.24     52.86 o 
  -5  -3   8     3065.03     3003.88     94.47 o 
  -4  -3   8     2311.04     2117.04     57.58 o 
  -3  -3   8      227.79      177.00     48.13 o 
  -2  -3   8      354.39      375.28     33.65 o 
  -1  -3   8      973.24      831.53     10.93 o 
   0  -3   8     3079.53     3254.59     29.13 o 
   1  -3   8      935.72      846.34     15.67 o 
   2  -3   8      148.67      133.83     10.62 o 
   3  -3   8        2.31        7.71      8.44 o 
   4  -3   8      601.69      599.08     17.16 o 
   5  -3   8      111.74      106.11     21.87 o 
   6  -3   8      296.05      319.07     18.06 o 
   7  -3   8       24.88       21.57     11.28 o 
   8  -3   8     1203.01     1410.31     24.33 o 
   9  -3   8      630.41      739.29     19.35 o 
  10  -3   8      448.25      513.55     18.78 o 
  11  -3   8      346.17      361.35     18.70 o 
  12  -3   8      408.36      531.51     60.55 o 
 -13  -2   8        1.91        9.78     15.24 o 
 -12  -2   8      677.83      747.37     25.25 o 
 -11  -2   8      113.71      128.95     17.96 o 
 -10  -2   8     1404.13     1637.27     30.36 o 
  -9  -2   8      109.03      120.57     13.36 o 
  -8  -2   8        0.14        2.97      7.84 o 
  -7  -2   8       29.32       30.87      7.75 o 
  -6  -2   8        4.97        7.62      8.45 o 
  -5  -2   8      382.38      378.26     22.30 o 
  -4  -2   8     4063.51     4173.13    102.92 o 
  -3  -2   8     1762.20     1876.51     51.85 o 
  -2  -2   8        3.98        5.69     19.66 o 
  -1  -2   8        4.12       23.28     21.73 o 
   0  -2   8      856.78      772.98     10.17 o 
   1  -2   8      426.85      466.20      9.69 o 
   2  -2   8      437.82      449.36     13.60 o 
   3  -2   8        7.75        7.88      7.76 o 
   4  -2   8       42.25       29.19      9.56 o 
   5  -2   8       21.49       22.65     10.84 o 
   6  -2   8     1228.85     1333.09     21.36 o 
   7  -2   8      243.00      294.55     15.52 o 
   8  -2   8     1931.05     1899.45     24.95 o 
   9  -2   8        1.47        0.00      6.20 o 
  10  -2   8        9.10        6.17      7.50 o 
  11  -2   8       18.37       30.55     16.41 o 
  12  -2   8      357.89      493.71     61.07 o 
 -13  -1   8       27.32       15.38     21.06 o 
 -12  -1   8        2.52        0.00     13.55 o 
 -11  -1   8      142.32      189.77     24.75 o 
 -10  -1   8      293.23      356.86     33.12 o 
  -9  -1   8      428.26      401.66     26.91 o 
  -8  -1   8      737.06      737.25     23.38 o 
  -7  -1   8     1079.05     1096.49     19.10 o 
  -6  -1   8      938.74      872.72     14.28 o 
  -5  -1   8      758.35      762.60     20.20 o 
  -4  -1   8      362.16      367.56     13.20 o 
  -3  -1   8       36.80       25.11     15.26 o 
  -2  -1   8      970.05     1062.76     20.46 o 
  -1  -1   8      405.53      380.00     13.20 o 
   0  -1   8      148.33      192.07     10.51 o 
   1  -1   8       71.70       87.07      7.69 o 
   2  -1   8     5672.85     5591.17     43.60 o 
   3  -1   8     2740.04     2995.26     33.68 o 
   4  -1   8      248.01      276.00     16.84 o 
   5  -1   8      438.90      473.62     14.57 o 
   6  -1   8      521.10      557.69     14.92 o 
   7  -1   8      631.81      766.96     14.93 o 
   8  -1   8     1501.62     1427.09     19.62 o 
   9  -1   8       31.83       34.59     10.60 o 
  10  -1   8       31.53       31.51     12.62 o 
  11  -1   8        0.99        0.00     27.43 o 
 -13   0   8       57.45       19.15     18.51 o 
 -12   0   8       83.97       43.96     38.81 o 
 -11   0   8        0.02       15.21     15.72 o 
 -10   0   8        2.11        5.17     15.00 o 
  -9   0   8      314.82      321.95     17.31 o 
  -8   0   8      885.83      852.80     21.23 o 
  -7   0   8     1254.37     1271.63     21.31 o 
  -6   0   8     2047.91     2017.73     24.34 o 
  -5   0   8     1341.32     1184.04     16.78 o 
  -4   0   8    11733.20    11545.43    139.45 o 
  -3   0   8     6441.30     6803.18     90.19 o 
  -2   0   8     1994.62     1852.53     20.99 o 
  -1   0   8     1319.66     1499.52     17.16 o 
   0   0   8     1001.02      928.33     19.43 o 
   1   0   8      647.36      668.62     16.95 o 
   2   0   8     4061.60     4024.29     47.04 o 
   3   0   8       21.06       29.76     11.79 o 
   4   0   8     2022.26     1927.35     24.31 o 
   5   0   8       47.46       20.41     13.50 o 
   6   0   8      275.28      368.80     24.11 o 
   7   0   8      140.96      175.85     16.08 o 
   8   0   8       33.19       34.95     11.03 o 
   9   0   8      398.77      559.90     41.93 o 
  10   0   8      106.34      136.92     30.71 o 
  11   0   8      339.74      344.83     44.80 o 
 -13   1   8       25.84        9.40     19.31 o 
 -12   1   8      287.94      328.97    190.44 o 
 -11   1   8      109.17       69.77     17.31 o 
 -10   1   8       51.66       31.87     22.25 o 
  -9   1   8      358.57      359.11     18.78 o 
  -8   1   8      349.42      392.74     16.76 o 
  -7   1   8        1.26        1.03     10.04 o 
  -6   1   8       29.99       27.73      8.56 o 
  -5   1   8      376.32      368.02     45.55 o 
  -4   1   8      561.13      543.61     30.03 o 
  -3   1   8     4483.31     4603.48     84.77 o 
  -2   1   8     5655.96     5547.28     76.04 o 
  -1   1   8      217.69      234.70     18.63 o 
   0   1   8     3156.82     3197.27     28.71 o 
   1   1   8     4497.57     4734.06     39.00 o 
   2   1   8     4666.35     4738.96     38.81 o 
   3   1   8      173.80      189.64     11.60 o 
   4   1   8       43.09       35.31      8.69 o 
   5   1   8       89.03      114.40      8.56 o 
   6   1   8       67.23       70.77      8.25 o 
   7   1   8      235.76      207.91     13.03 o 
   8   1   8       24.67       35.99     22.28 o 
   9   1   8      389.32      461.44     35.11 o 
  10   1   8      553.76      580.41     40.60 o 
  11   1   8       81.24      104.38     35.07 o 
 -13   2   8      121.81       66.80     59.25 o 
 -12   2   8      298.81      326.47     77.63 o 
 -11   2   8       27.33       15.82     35.44 o 
 -10   2   8      150.91      146.79     24.06 o 
  -9   2   8       63.11       47.81     14.50 o 
  -8   2   8        2.57        0.00     18.11 o 
  -7   2   8      927.48      880.83     41.94 o 
  -6   2   8     1451.52     1426.89     46.63 o 
  -5   2   8     1721.90     1660.62     46.65 o 
  -4   2   8      234.63      251.52     26.91 o 
  -3   2   8      822.54      942.00     34.18 o 
  -2   2   8     2815.78     2929.81     65.91 o 
  -1   2   8      146.84      195.09     19.66 o 
   0   2   8      946.21      951.20     19.41 o 
   1   2   8       16.26       14.85      7.67 o 
   2   2   8     1475.92     1551.34     19.47 o 
   3   2   8      703.11      778.19     13.98 o 
   4   2   8      417.77      445.53     10.29 o 
   5   2   8      157.67      166.82      7.64 o 
   6   2   8     1392.40     1282.74    145.03 o 
   7   2   8      357.35      407.82     40.89 o 
   8   2   8      441.04      450.80     69.35 o 
   9   2   8        0.28        0.00     24.84 o 
  10   2   8       10.32       16.56     36.22 o 
 -13   3   8       43.95       18.96     19.89 o 
 -12   3   8       44.63       35.18     19.67 o 
 -11   3   8       13.48        0.00     12.51 o 
 -10   3   8      190.18      180.01     20.30 o 
  -9   3   8       53.54       36.20     16.50 o 
  -8   3   8      270.90      276.26     26.34 o 
  -7   3   8        8.06       23.06     20.76 o 
  -6   3   8      817.93      836.24     28.90 o 
  -5   3   8     1187.78     1180.87     30.57 o 
  -4   3   8     5851.94     5794.70    108.24 o 
  -3   3   8     2876.05     3094.84     58.12 o 
  -2   3   8     1439.33     1399.06     38.34 o 
  -1   3   8      167.52      171.29     20.70 o 
   0   3   8        0.90        0.00      7.49 o 
   1   3   8      110.31       90.30     11.81 o 
   2   3   8       90.12       87.93     11.32 o 
   3   3   8       38.78       26.55      7.32 o 
   4   3   8        1.16        1.67      4.42 o 
   5   3   8      670.07      627.92     18.30 o 
   6   3   8     2396.25     2512.94     67.38 o 
   7   3   8      198.16      231.31     38.81 o 
   8   3   8      340.66      375.20     47.09 o 
   9   3   8        8.74        0.00     48.12 o 
  10   3   8        1.24       43.46     40.87 o 
 -13   4   8       21.26       16.84     20.84 o 
 -12   4   8      389.81      355.91     29.15 o 
 -11   4   8      190.97      173.59     20.42 o 
 -10   4   8      762.10      690.78     34.77 o 
  -9   4   8       40.00       51.75     23.34 o 
  -8   4   8       21.10       46.02     21.81 o 
  -7   4   8        1.80        0.00     14.62 o 
  -6   4   8        0.16        0.58     12.42 o 
  -5   4   8        8.44       20.11     15.89 o 
  -4   4   8      992.14      934.92     27.80 o 
  -3   4   8     1070.95     1075.17     30.90 o 
  -2   4   8      151.77      145.93     37.26 o 
  -1   4   8        5.56       21.73     26.39 o 
   0   4   8       25.54       33.63     16.04 o 
   1   4   8      919.56     1009.38     22.63 o 
   2   4   8      880.65      962.64     19.54 o 
   3   4   8     1185.85     1245.96     19.83 o 
   4   4   8      264.26      275.13     22.61 o 
   5   4   8       58.36       47.09     28.98 o 
   6   4   8      207.89      186.29     37.26 o 
   7   4   8       62.09       63.64     34.67 o 
   8   4   8      210.84      215.79     70.38 o 
   9   4   8      604.54      697.72     59.52 o 
 -13   5   8       34.29       29.37     24.32 o 
 -12   5   8      197.18       93.24     40.47 o 
 -11   5   8      397.38      347.18    200.55 o 
 -10   5   8     1122.65      894.72    176.05 o 
  -9   5   8      407.38      372.43     57.71 o 
  -8   5   8     1692.45     1675.65     86.26 o 
  -7   5   8     1155.76     1125.75     39.62 o 
  -6   5   8      180.48      172.26     23.86 o 
  -5   5   8      142.56      155.36     21.66 o 
  -4   5   8      740.45      757.38     27.71 o 
  -3   5   8      433.94      359.26     42.44 o 
  -2   5   8      542.47      558.74     22.03 o 
  -1   5   8       25.93       30.53     19.66 o 
   0   5   8     1146.78     1249.23     35.74 o 
   1   5   8      130.37      144.31     15.77 o 
   2   5   8      984.43      926.74     28.60 o 
   3   5   8     1471.59     1378.86     29.16 o 
   4   5   8      226.61      207.10     12.03 o 
   5   5   8     1855.58     1901.43     64.24 o 
   6   5   8      155.68      201.81     39.84 o 
   7   5   8      496.10      564.67     51.76 o 
   8   5   8        7.42        0.00     30.53 o 
 -12   6   8        4.75        7.24     23.28 o 
 -11   6   8       10.21        2.28     13.57 o 
 -10   6   8        0.08        7.70     22.32 o 
  -9   6   8       67.77      134.01     38.81 o 
  -8   6   8      374.54      443.37     82.81 o 
  -7   6   8      420.41      423.23     31.10 o 
  -6   6   8      120.70       99.30     23.28 o 
  -5   6   8     1628.73     1801.10     40.75 o 
  -4   6   8     1498.78     1588.58     63.20 o 
  -3   6   8       30.37       42.57     16.87 o 
  -2   6   8      167.51      206.25     23.48 o 
  -1   6   8        5.74       16.13     12.52 o 
   0   6   8       40.60       17.59     18.63 o 
   1   6   8      570.15      580.09     28.65 o 
   2   6   8      538.36      565.89     27.33 o 
   3   6   8       80.04       77.13     11.26 o 
   4   6   8      258.56      246.58     10.20 o 
   5   6   8       18.49        1.55     37.77 o 
   6   6   8       14.81       19.66     33.11 o 
   7   6   8      228.12      274.26     47.09 o 
   8   6   8      153.44      262.87     53.30 o 
 -12   7   8      177.88       94.92     38.00 o 
 -11   7   8        7.16        1.03     26.91 o 
 -10   7   8       85.28        0.52     25.35 o 
  -9   7   8       86.20       86.93     45.02 o 
  -8   7   8       31.76       81.75     41.91 o 
  -7   7   8      101.95      106.08     41.91 o 
  -6   7   8      190.60      184.11     31.31 o 
  -5   7   8      229.58      184.78     31.05 o 
  -4   7   8      184.21      193.26     29.34 o 
  -3   7   8      400.00      408.78     25.05 o 
  -2   7   8       67.42       75.94     17.75 o 
  -1   7   8      184.90      174.07     21.04 o 
   0   7   8        2.25        0.00     17.07 o 
   1   7   8      842.20      902.45     28.58 o 
   2   7   8      253.85      208.68     21.48 o 
   3   7   8      458.23      427.84     24.96 o 
   4   7   8      424.07      282.41     23.01 o 
   5   7   8        1.84       48.64     36.74 o 
   6   7   8        1.08       34.15     37.25 o 
   7   7   8        0.62        2.07     30.53 o 
 -11   8   8       22.26        1.17     21.49 o 
 -10   8   8      164.54      193.01     58.47 o 
  -9   8   8      278.50      311.08     37.86 o 
  -8   8   8      321.64      332.96     35.64 o 
  -7   8   8      157.10      158.41     29.95 o 
  -6   8   8      440.77      515.37     34.30 o 
  -5   8   8      516.31      517.10     32.04 o 
  -4   8   8      468.33      553.36     70.39 o 
  -3   8   8     1299.03     1431.75     61.89 o 
  -2   8   8       77.43       62.20     18.52 o 
  -1   8   8      576.24      563.76     93.95 o 
   0   8   8       57.31       42.77     17.12 o 
   1   8   8       18.28       15.24     16.56 o 
   2   8   8      619.36      659.92     40.63 o 
   3   8   8      333.66      349.42     26.61 o 
   4   8   8       57.66       30.53     36.22 o 
   5   8   8       55.78       34.15     37.77 o 
 -10   9   8        4.87        0.38     21.86 o 
  -9   9   8      166.06      166.11     41.67 o 
  -8   9   8        5.57       34.15     36.22 o 
  -7   9   8      128.24      146.84     35.96 o 
  -6   9   8      176.39      142.98     34.32 o 
  -5   9   8      406.13      351.63    202.88 o 
  -4   9   8      368.73      472.88     51.24 o 
  -3   9   8      922.45     1019.68     69.64 o 
  -2   9   8      232.50      234.56     24.25 o 
  -1   9   8      166.46      149.43     21.14 o 
   0   9   8       53.40       17.82     16.75 o 
   1   9   8      111.28       99.07     28.72 o 
   2   9   8       29.85       27.99     18.51 o 
   3   9   8       60.11       35.70     38.29 o 
   4   9   8        4.83       26.39     38.29 o 
  -8  10   8        8.87       25.56     28.46 o 
  -7  10   8       13.50        8.20     23.74 o 
  -6  10   8       91.24       83.65     29.09 o 
  -5  10   8        1.28        0.12     20.73 o 
  -4  10   8      111.74       80.87     63.39 o 
  -3  10   8      775.38      728.68     79.46 o 
  -2  10   8      592.40      515.23     38.82 o 
  -1  10   8      225.44      155.00     22.87 o 
   0  10   8      810.37      746.98     28.61 o 
   1  10   8        1.68       29.03     19.89 o 
   2  10   8      147.35       36.36     76.32 o 
  -6  11   8      153.98      106.91     90.30 o 
  -5  11   8       33.92       17.77     24.86 o 
  -4  11   8       31.56       40.88     28.78 o 
  -3  11   8        0.56        2.35     22.23 o 
  -2  11   8      239.47      210.32     27.72 o 
  -1  11   8        6.60       16.75     17.76 o 
   0  11   8       53.67       26.08     17.76 o 
  -2 -15   9       88.37        2.27     23.55 o 
  -1 -15   9       23.29       18.37     45.83 o 
   0 -15   9      284.36      356.97    246.07 o 
   1 -15   9      147.19      237.40     42.23 o 
   2 -15   9       60.84       78.32     44.18 o 
   3 -15   9       33.41       23.69     33.83 o 
   4 -15   9      282.24      281.04     46.26 o 
   5 -15   9       12.03        0.00     32.19 o 
   6 -15   9        3.00        0.00     25.98 o 
  -4 -14   9       70.08       41.61     49.93 o 
  -3 -14   9        0.38       21.88     26.80 o 
  -2 -14   9        1.80        0.00     54.59 o 
  -1 -14   9       75.54       56.73     55.88 o 
   0 -14   9      275.06      471.70     96.25 o 
   1 -14   9      295.70      454.26     60.03 o 
   2 -14   9      136.94      210.58     47.75 o 
   3 -14   9      164.27      180.63     40.42 o 
   4 -14   9      592.33      713.92     59.78 o 
   5 -14   9      333.42      344.72    240.39 o 
   6 -14   9      109.99        1.80     26.52 o 
   7 -14   9       27.69        1.04     26.16 o 
  -6 -13   9       50.31       35.32     18.36 o 
  -5 -13   9      214.76      186.75     68.56 o 
  -4 -13   9      187.47      162.86    133.51 o 
  -3 -13   9       62.09       62.74     62.35 o 
  -2 -13   9      176.56       41.64     40.36 o 
  -1 -13   9      223.14      236.10     94.44 o 
   0 -13   9       55.49       52.58     30.63 o 
   1 -13   9        5.28        0.00     25.17 o 
   2 -13   9        6.41       46.05     39.00 o 
   3 -13   9      117.52      100.93     35.30 o 
   4 -13   9      443.21      471.78     54.82 o 
   5 -13   9       64.57        0.27     21.77 o 
   6 -13   9      384.45        0.00     30.37 o 
   7 -13   9      302.15        3.90     27.80 o 
   8 -13   9      222.96        0.00     45.53 o 
   9 -13   9      277.84        2.80     28.17 o 
  -7 -12   9        1.98        6.45     22.02 o 
  -6 -12   9        3.45        2.88     13.72 o 
  -5 -12   9       43.87        4.01     13.98 o 
  -4 -12   9      475.67      530.22     37.45 o 
  -3 -12   9        8.85        4.30     33.63 o 
  -2 -12   9      767.94      898.37     43.41 o 
  -1 -12   9      131.86      211.08     42.12 o 
   0 -12   9       95.35      137.91     39.07 o 
   1 -12   9       13.89       26.14     28.47 o 
   2 -12   9       81.19       60.84     50.39 o 
   3 -12   9       17.48        0.00     35.70 o 
   4 -12   9       52.55      124.52     42.92 o 
   5 -12   9       11.91       17.02     28.70 o 
   6 -12   9       21.60       31.42     39.58 o 
   7 -12   9      163.41        1.37     28.67 o 
   8 -12   9        3.97        3.06     20.55 o 
   9 -12   9        1.96        0.00     16.48 o 
  -8 -11   9       80.71       57.31     20.77 o 
  -7 -11   9      114.72      139.11     46.57 o 
  -6 -11   9       87.21       43.11     24.11 o 
  -5 -11   9      569.25      556.86     55.65 o 
  -4 -11   9       21.63       25.23     29.09 o 
  -3 -11   9        3.51        4.72     34.03 o 
  -2 -11   9       11.62       13.63     29.29 o 
  -1 -11   9        0.49        0.00     21.29 o 
   0 -11   9      132.10       82.82     29.94 o 
   1 -11   9      811.33      742.84     43.40 o 
   2 -11   9       37.60       58.69     30.47 o 
   3 -11   9        7.40       37.14     34.08 o 
   4 -11   9       36.90       42.50     29.97 o 
   5 -11   9      480.11      501.64     48.14 o 
   6 -11   9       91.26       43.93     64.68 o 
   7 -11   9      348.82      359.93    107.53 o 
   8 -11   9      406.46      405.02    130.60 o 
   9 -11   9       41.44        1.28     17.76 o 
  10 -11   9      163.62       34.80     39.67 o 
  -9 -10   9       16.32       22.25     21.73 o 
  -8 -10   9       44.77       50.10     29.38 o 
  -7 -10   9       46.66       47.04     19.41 o 
  -6 -10   9      754.46      704.20     34.68 o 
  -5 -10   9      423.93      484.21     26.36 o 
  -4 -10   9       22.46       28.97     23.49 o 
  -3 -10   9     2600.35     2957.45     65.61 o 
  -2 -10   9       99.91      156.00     30.84 o 
  -1 -10   9        7.39       34.92     26.00 o 
   0 -10   9       95.08       72.72     29.32 o 
   1 -10   9      503.42      653.00     65.27 o 
   2 -10   9     1239.97     1246.30     48.81 o 
   3 -10   9       24.47       20.94     27.41 o 
   4 -10   9      385.16      348.40     45.01 o 
   5 -10   9     1619.13     1714.53     69.16 o 
   6 -10   9      172.53      116.77     54.56 o 
   7 -10   9      684.05      727.74     34.39 o 
   8 -10   9      202.56      149.81     53.36 o 
   9 -10   9      417.85      474.79    149.63 o 
  10 -10   9       26.22        0.00     22.04 o 
  11 -10   9       30.48        3.83     20.77 o 
 -10  -9   9       10.65       10.56     13.14 o 
  -9  -9   9       62.20       37.77     14.09 o 
  -8  -9   9       14.59        5.08     13.85 o 
  -7  -9   9       61.12       83.96     17.28 o 
  -6  -9   9        0.11       10.08     26.90 o 
  -5  -9   9        2.30       22.32     14.25 o 
  -4  -9   9      897.27      910.84     38.15 o 
  -3  -9   9     1403.96     1443.96     51.50 o 
  -2  -9   9      435.64      454.50     35.15 o 
  -1  -9   9     3288.86     3358.69     70.29 o 
   0  -9   9     1731.98     1664.48     58.23 o 
   1  -9   9      404.53      465.14     36.75 o 
   2  -9   9      492.49      468.67     43.55 o 
   3  -9   9       13.37       17.66     31.08 o 
   4  -9   9       54.65       85.99     30.14 o 
   5  -9   9     1208.82     1113.55     56.71 o 
   6  -9   9       85.98       89.33     20.53 o 
   7  -9   9      410.98      419.51     26.20 o 
   8  -9   9       70.75       59.68     22.65 o 
   9  -9   9     1098.66     1063.81     38.04 o 
  10  -9   9      309.29        0.00     22.03 o 
  11  -9   9      177.14      149.85    100.33 o 
 -10  -8   9        1.23        0.00     15.89 o 
  -9  -8   9       83.02      116.79     16.06 o 
  -8  -8   9      425.88      507.54     23.64 o 
  -7  -8   9      416.32      437.64     21.05 o 
  -6  -8   9      111.86      162.74     40.10 o 
  -5  -8   9      135.99       97.50     15.78 o 
  -4  -8   9        2.72        0.00      8.55 o 
  -3  -8   9       70.67       78.41     31.59 o 
  -2  -8   9       12.85       24.84     22.97 o 
  -1  -8   9      274.45      259.99     41.14 o 
   0  -8   9      102.57      125.10     29.10 o 
   1  -8   9     1919.81     2095.75     52.35 o 
   2  -8   9     1345.90     1558.52     55.84 o 
   3  -8   9      534.25      718.45     50.47 o 
   4  -8   9      967.55      866.54     90.64 o 
   5  -8   9     2870.63     2908.16     50.02 o 
   6  -8   9      593.53      668.92     27.09 o 
   7  -8   9       19.23       42.22     18.12 o 
   8  -8   9      161.32      143.04     24.65 o 
   9  -8   9      113.37       79.57     24.00 o 
  10  -8   9        7.69       11.63     17.49 o 
  11  -8   9      156.17       47.00     41.69 o 
 -11  -7   9      157.09      138.89     17.80 o 
 -10  -7   9       36.46       31.13     13.29 o 
  -9  -7   9      418.21      506.15     21.72 o 
  -8  -7   9      449.70      439.02     20.74 o 
  -7  -7   9      221.14      249.58     40.36 o 
  -6  -7   9       80.98       45.24     20.44 o 
  -5  -7   9      859.47      862.95     28.22 o 
  -4  -7   9      260.31      258.62     20.04 o 
  -3  -7   9      830.67      842.02     36.16 o 
  -2  -7   9      126.26       86.98     24.97 o 
  -1  -7   9      126.00      164.37     33.28 o 
   0  -7   9     1068.09     1038.81     46.84 o 
   1  -7   9       50.88       68.30     25.05 o 
   2  -7   9      313.00      295.52     30.58 o 
   3  -7   9      166.37      219.48     17.62 o 
   4  -7   9      298.19      276.18     19.85 o 
   5  -7   9      586.65      611.76     28.17 o 
   6  -7   9       63.63       82.23     18.13 o 
   7  -7   9      895.23     1045.77     40.79 o 
   8  -7   9      708.49      669.98     29.90 o 
   9  -7   9      171.44      202.27     24.86 o 
  10  -7   9      430.20      358.69     45.27 o 
  11  -7   9       72.41       99.50     24.26 o 
 -12  -6   9      185.34      158.82     47.68 o 
 -11  -6   9      461.89      525.31     25.50 o 
 -10  -6   9       54.86       48.73     14.46 o 
  -9  -6   9       66.56       77.83     13.97 o 
  -8  -6   9      746.45      739.65     23.77 o 
  -7  -6   9       16.95        6.44     13.97 o 
  -6  -6   9        0.17        0.00     11.64 o 
  -5  -6   9      372.12      369.81     12.43 o 
  -4  -6   9      207.26      180.70     21.74 o 
  -3  -6   9     1544.26     1723.93     42.46 o 
  -2  -6   9        5.06       12.42     19.14 o 
  -1  -6   9     1806.87     1894.35     49.52 o 
   0  -6   9     2295.51     2300.25     46.67 o 
   1  -6   9     1144.86     1127.21     20.66 o 
   2  -6   9     1962.08     2122.83     39.67 o 
   3  -6   9      234.96      283.90     21.22 o 
   4  -6   9     1298.40     1318.73     28.67 o 
   5  -6   9      638.62      659.98     24.79 o 
   6  -6   9      410.13      405.40     23.76 o 
   7  -6   9        0.58        0.00     11.94 o 
   8  -6   9      483.28      464.52     28.17 o 
   9  -6   9       47.06       32.16     16.26 o 
  10  -6   9      147.37      113.25     28.20 o 
  11  -6   9      249.79      328.30     45.32 o 
  12  -6   9      130.28       82.64     41.14 o 
 -12  -5   9      601.09      740.35     45.29 o 
 -11  -5   9      943.08     1026.17     39.51 o 
 -10  -5   9      531.28      604.58     20.59 o 
  -9  -5   9      374.23      429.94     17.33 o 
  -8  -5   9     1040.51     1125.80     21.05 o 
  -7  -5   9      470.69      447.58     18.46 o 
  -6  -5   9       56.31       37.08      7.54 o 
  -5  -5   9       21.98       27.13      5.59 o 
  -4  -5   9      220.94      254.41     27.69 o 
  -3  -5   9      295.02      339.29     31.05 o 
  -2  -5   9     2861.49     3126.64     58.66 o 
  -1  -5   9     1466.93     1536.75     17.85 o 
   0  -5   9      373.94      423.52     11.75 o 
   1  -5   9      516.12      453.66     13.92 o 
   2  -5   9      147.22      251.22     19.20 o 
   3  -5   9      312.42      271.14     16.53 o 
   4  -5   9     1404.00     1565.81     26.98 o 
   5  -5   9      192.60      204.05     22.48 o 
   6  -5   9      289.42      348.86     25.73 o 
   7  -5   9     1221.53     1362.91     28.00 o 
   8  -5   9     1538.61     1752.28     37.17 o 
   9  -5   9      520.97      520.32     25.75 o 
  10  -5   9      300.56      377.87     21.37 o 
  11  -5   9        0.02        2.70     13.32 o 
  12  -5   9      396.52      383.58     48.82 o 
 -12  -4   9       16.46       35.55     23.97 o 
 -11  -4   9        6.47       34.96     20.01 o 
 -10  -4   9        0.63        5.32     16.14 o 
  -9  -4   9      242.88      300.94     25.06 o 
  -8  -4   9      207.64      190.32     23.06 o 
  -7  -4   9      516.57      540.23     27.28 o 
  -6  -4   9      229.02      307.40     65.72 o 
  -5  -4   9     2167.64     2310.37     67.92 o 
  -4  -4   9        7.89       18.11     28.46 o 
  -3  -4   9        6.04       25.35     27.94 o 
  -2  -4   9     1095.05      960.95     47.14 o 
  -1  -4   9       87.04       76.40      7.76 o 
   0  -4   9      302.98      359.43      9.96 o 
   1  -4   9      518.39      556.39     13.72 o 
   2  -4   9      306.36      256.62     23.57 o 
   3  -4   9       29.68       18.55     10.15 o 
   4  -4   9      722.71      745.86     20.12 o 
   5  -4   9      672.51      759.51     26.84 o 
   6  -4   9      271.38      297.70     19.99 o 
   7  -4   9       10.51       26.93     14.71 o 
   8  -4   9      103.28      112.97     17.72 o 
   9  -4   9       52.87       78.67     14.92 o 
  10  -4   9     1118.73     1216.17     38.23 o 
  11  -4   9       82.23       92.52     16.09 o 
 -13  -3   9      274.86      289.76     35.45 o 
 -12  -3   9       57.95       46.91     27.72 o 
 -11  -3   9        1.92       24.05     19.64 o 
 -10  -3   9       26.26       60.70     21.00 o 
  -9  -3   9      486.75      498.98     28.46 o 
  -8  -3   9      105.83      131.46     22.11 o 
  -7  -3   9      836.52      912.13     31.12 o 
  -6  -3   9       55.26       82.77     19.24 o 
  -5  -3   9      446.42      552.83     70.40 o 
  -4  -3   9       44.41       26.91     28.46 o 
  -3  -3   9      236.49      253.08     58.48 o 
  -2  -3   9     3429.16     3215.24     70.12 o 
  -1  -3   9     3123.84     2956.25     64.39 o 
   0  -3   9     1133.41     1154.87     18.39 o 
   1  -3   9      100.35      112.03     13.60 o 
   2  -3   9     1516.46     1524.39     23.13 o 
   3  -3   9      786.81      825.25     23.52 o 
   4  -3   9      124.51      112.18     22.96 o 
   5  -3   9        2.79        0.00      7.57 o 
   6  -3   9       58.07       47.46     13.14 o 
   7  -3   9     2444.01     2775.93     40.58 o 
   8  -3   9        0.25        2.28     13.76 o 
   9  -3   9       39.44       32.12     13.36 o 
  10  -3   9      495.85      549.15     20.95 o 
  11  -3   9       94.35       86.54     12.42 o 
 -13  -2   9       52.30       43.66     25.20 o 
 -12  -2   9       18.48       14.15     13.67 o 
 -11  -2   9        1.25        0.00     12.73 o 
 -10  -2   9      153.12      189.94     21.23 o 
  -9  -2   9      112.49      113.22     13.31 o 
  -8  -2   9     1751.64     1831.74     43.98 o 
  -7  -2   9     1965.09     2020.26     22.90 o 
  -6  -2   9     1532.32     1654.27     37.08 o 
  -5  -2   9        1.75       15.16     17.59 o 
  -4  -2   9     1116.99     1246.86     51.80 o 
  -3  -2   9       31.41        0.00     25.87 o 
  -2  -2   9      137.13      179.05     32.08 o 
  -1  -2   9     2057.82     1984.32     53.42 o 
   0  -2   9     2159.36     2272.55     25.63 o 
   1  -2   9        5.35        0.00      6.72 o 
   2  -2   9     1892.36     1906.59     29.39 o 
   3  -2   9      678.86      637.81     15.10 o 
   4  -2   9      297.06      339.51     14.36 o 
   5  -2   9       59.00       76.32     10.87 o 
   6  -2   9      567.47      580.78     18.01 o 
   7  -2   9      167.19      136.72     13.01 o 
   8  -2   9      780.31      944.73     18.59 o 
   9  -2   9       69.63       73.10     11.56 o 
  10  -2   9       19.26       28.23      9.53 o 
  11  -2   9        3.89       10.87     36.22 o 
 -13  -1   9       41.70       17.21     15.91 o 
 -12  -1   9        0.82       15.73     17.12 o 
 -11  -1   9       61.44       67.18     16.45 o 
 -10  -1   9      152.72      125.67     20.55 o 
  -9  -1   9       31.72       22.43     11.01 o 
  -8  -1   9      334.64      367.24     22.25 o 
  -7  -1   9      196.25      161.47     13.27 o 
  -6  -1   9      395.14      383.98     11.94 o 
  -5  -1   9     1214.64     1141.20     12.74 o 
  -4  -1   9       23.25       16.95     15.22 o 
  -3  -1   9     1152.00     1121.53     28.74 o 
  -2  -1   9      928.06      614.84     94.53 o 
  -1  -1   9     2386.22     2553.59     30.87 o 
   0  -1   9     3356.16     3220.29     52.46 o 
   1  -1   9     3747.55     3775.53     43.42 o 
   2  -1   9      409.13      341.17     17.34 o 
   3  -1   9      138.02      159.63     12.12 o 
   4  -1   9       82.46       73.28     13.45 o 
   5  -1   9      717.79      847.88     19.98 o 
   6  -1   9      158.25      197.95     20.15 o 
   7  -1   9       40.16       20.64      8.50 o 
   8  -1   9      372.24      356.29     15.13 o 
   9  -1   9       56.64       49.51     13.11 o 
  10  -1   9      104.65      141.70     31.36 o 
  11  -1   9      334.63      429.25     40.70 o 
 -13   0   9       73.19       21.19     23.58 o 
 -12   0   9       48.65       51.43     42.17 o 
 -11   0   9      306.32      337.01     21.30 o 
 -10   0   9      146.95      145.74     17.57 o 
  -9   0   9      277.60      340.23     26.39 o 
  -8   0   9      314.77      291.55     13.74 o 
  -7   0   9      262.64      283.90     11.61 o 
  -6   0   9      181.63      174.92      8.84 o 
  -5   0   9      253.34      256.34      7.95 o 
  -4   0   9      819.18      896.90     35.73 o 
  -3   0   9      288.07      202.42      7.38 o 
  -2   0   9        8.35        4.08      8.40 o 
  -1   0   9       19.19       18.11      9.76 o 
   0   0   9     4519.79     4532.10     36.56 o 
   1   0   9     3498.31     3488.30     43.12 o 
   2   0   9      720.98      637.43     40.13 o 
   3   0   9     1502.39     1561.09     29.02 o 
   4   0   9      678.58      698.05     20.43 o 
   5   0   9        8.19       11.36      9.98 o 
   6   0   9      113.90      122.29     12.72 o 
   7   0   9      112.94       98.29     10.87 o 
   8   0   9      238.36      209.15      9.64 o 
   9   0   9       25.97       11.59     24.97 o 
  10   0   9       95.48       97.18     30.51 o 
  11   0   9      793.64      986.76     98.87 o 
 -13   1   9        1.01        0.00     15.75 o 
 -12   1   9       97.60       46.05     27.81 o 
 -11   1   9      141.95      140.06     19.17 o 
 -10   1   9      267.33      248.81     18.62 o 
  -9   1   9      180.36      236.51     16.20 o 
  -8   1   9     1723.90     1773.37     29.06 o 
  -7   1   9      490.86      511.83     22.87 o 
  -6   1   9      507.28      267.03    147.01 o 
  -5   1   9      742.08      726.44     54.37 o 
  -4   1   9      359.28      311.07     28.47 o 
  -3   1   9     2148.51     2183.12     63.78 o 
  -2   1   9      119.80      117.48      9.98 o 
  -1   1   9       85.67       90.31     12.26 o 
   0   1   9      504.85      453.47     14.14 o 
   1   1   9      264.89      278.24     12.35 o 
   2   1   9      625.01      634.03     16.03 o 
   3   1   9     1040.73     1150.62     19.08 o 
   4   1   9     1478.40     1510.97     19.52 o 
   5   1   9     1234.53     1322.38     19.06 o 
   6   1   9       44.78       72.91      7.92 o 
   7   1   9       20.86       23.77      7.32 o 
   8   1   9      349.06      343.12     43.99 o 
   9   1   9        0.90        5.17     27.94 o 
  10   1   9      169.24      154.20     47.09 o 
 -13   2   9      401.31      388.18     77.89 o 
 -12   2   9       87.50       88.67     20.57 o 
 -11   2   9        3.83       14.25     19.40 o 
 -10   2   9      633.40      569.02     23.49 o 
  -9   2   9      422.18      419.53     20.12 o 
  -8   2   9        0.69        0.00     10.38 o 
  -7   2   9      154.91      179.04     33.64 o 
  -6   2   9        5.32       26.39     24.84 o 
  -5   2   9      616.10      620.20     55.91 o 
  -4   2   9      131.19      123.16     25.87 o 
  -3   2   9      317.31      325.55     28.47 o 
  -2   2   9     1261.58     1228.32     51.81 o 
  -1   2   9     1116.74     1113.21     21.52 o 
   0   2   9      128.90      143.90     13.42 o 
   1   2   9     1522.27     1598.34     27.89 o 
   2   2   9       90.15       62.51     10.39 o 
   3   2   9      227.33      250.11     13.28 o 
   4   2   9      106.66      103.07      8.97 o 
   5   2   9        6.85       16.04      6.35 o 
   6   2   9        5.02        4.88      3.27 o 
   7   2   9     1063.33     1095.14     53.33 o 
   8   2   9      235.39      286.69     43.47 o 
   9   2   9       87.48       85.89     40.36 o 
  10   2   9      156.11      280.98     52.26 o 
 -13   3   9      894.05      935.15     64.45 o 
 -12   3   9      477.44      443.44     85.92 o 
 -11   3   9      149.81      167.31     22.03 o 
 -10   3   9      213.24      203.18     29.76 o 
  -9   3   9      356.58      352.42     28.34 o 
  -8   3   9      223.80      212.17     37.78 o 
  -7   3   9      526.45      567.32     43.48 o 
  -6   3   9       65.14       62.61     28.46 o 
  -5   3   9       31.02       11.38     34.67 o 
  -4   3   9     1334.98     1346.38     44.03 o 
  -3   3   9        5.38       25.87     20.18 o 
  -2   3   9      921.24      890.19     34.70 o 
  -1   3   9      914.51      968.90     33.66 o 
   0   3   9     1474.56     1384.16     26.00 o 
   1   3   9     3324.43     3288.12     32.87 o 
   2   3   9      488.52      465.49     15.64 o 
   3   3   9     1867.72     1979.38     25.38 o 
   4   3   9      299.70      333.91     10.93 o 
   5   3   9      566.90      559.86     27.28 o 
   6   3   9       67.33       64.16     31.05 o 
   7   3   9       23.19       47.60     52.26 o 
   8   3   9       20.89        9.31     30.53 o 
   9   3   9       40.83       26.39     36.74 o 
 -12   4   9        0.24       17.34     19.02 o 
 -11   4   9       49.92       45.87     19.60 o 
 -10   4   9      123.04       99.17     27.41 o 
  -9   4   9      488.69      478.54     33.73 o 
  -8   4   9      758.59      712.32     40.53 o 
  -7   4   9      984.56      995.88     35.63 o 
  -6   4   9      408.67      358.11     31.57 o 
  -5   4   9     1705.00     1775.19     55.96 o 
  -4   4   9     1189.69     1186.60     65.78 o 
  -3   4   9       54.42       34.67     22.25 o 
  -2   4   9       23.97       36.22     21.21 o 
  -1   4   9       45.16       70.89     20.70 o 
   0   4   9       18.12       26.28     15.50 o 
   1   4   9     1279.27     1446.70     27.75 o 
   2   4   9      123.16      149.38     13.54 o 
   3   4   9       75.81      109.54     11.55 o 
   4   4   9       21.76       28.16     10.16 o 
   5   4   9      399.61      359.83     19.91 o 
   6   4   9      872.26      838.70     52.81 o 
   7   4   9        1.84        0.00     30.01 o 
   8   4   9      137.90      180.59     44.50 o 
 -12   5   9      167.06      182.14     32.08 o 
 -11   5   9      259.93      184.94     61.43 o 
 -10   5   9       22.73       13.20     15.58 o 
  -9   5   9        1.37       23.28     32.08 o 
  -8   5   9       97.39       96.01     47.86 o 
  -7   5   9       31.50       37.84     21.87 o 
  -6   5   9      637.85      615.48     42.71 o 
  -5   5   9     2667.17     2798.10     49.03 o 
  -4   5   9        4.81        7.40     18.03 o 
  -3   5   9       10.38        6.73     32.08 o 
  -2   5   9       10.82        2.07     27.42 o 
  -1   5   9     1132.35     1265.73     42.47 o 
   0   5   9       18.48       18.29     13.54 o 
   1   5   9      574.77      567.13     27.18 o 
   2   5   9     1250.27     1309.87     21.81 o 
   3   5   9      187.54      171.83     13.65 o 
   4   5   9       77.06       68.04      9.30 o 
   5   5   9       12.40       43.46     32.08 o 
   6   5   9        7.62        0.00     21.21 o 
   7   5   9        1.60        0.00     28.46 o 
   8   5   9      175.36      245.79     51.23 o 
 -12   6   9      233.53      173.63     55.67 o 
 -11   6   9       70.03       43.79     22.24 o 
 -10   6   9        2.05        0.00     31.04 o 
  -9   6   9      808.98      806.56     62.12 o 
  -8   6   9      133.25      149.03     43.98 o 
  -7   6   9      676.91      700.91     54.87 o 
  -6   6   9      195.65      207.82     33.37 o 
  -5   6   9        3.35       23.72     30.20 o 
  -4   6   9      267.56      284.18     63.91 o 
  -3   6   9      475.87      485.78     25.94 o 
  -2   6   9      182.09      227.69     31.05 o 
  -1   6   9       18.27       20.18     20.70 o 
   0   6   9      113.35      124.19     37.26 o 
   1   6   9      208.43      236.56     21.97 o 
   2   6   9      300.97      331.97     41.14 o 
   3   6   9       81.75      100.31     12.60 o 
   4   6   9      244.05      220.61     26.75 o 
   5   6   9       36.79       70.89     36.22 o 
   6   6   9       86.72       99.35     62.61 o 
   7   6   9       34.29       75.02     42.43 o 
 -10   7   9        4.77        4.14     36.22 o 
  -9   7   9      271.22      320.93     43.99 o 
  -8   7   9      336.51      308.63     50.46 o 
  -7   7   9      399.75      409.31     33.75 o 
  -6   7   9      256.21      242.19     38.81 o 
  -5   7   9      307.78      254.05     31.95 o 
  -4   7   9      521.98      598.84     45.10 o 
  -3   7   9        5.70        0.00     16.40 o 
  -2   7   9      222.08      226.70     21.73 o 
  -1   7   9       19.53       33.11     24.32 o 
   0   7   9       85.86       71.92     25.35 o 
   1   7   9        3.18        9.01     29.23 o 
   2   7   9       45.47       54.22     22.28 o 
   3   7   9      164.03      120.89     18.22 o 
   4   7   9      283.93      316.71     46.06 o 
   5   7   9       65.68       67.27     61.57 o 
   6   7   9      106.57       95.73     43.98 o 
 -10   8   9        5.25       66.14     33.74 o 
  -9   8   9      416.68      410.13     41.33 o 
  -8   8   9        0.56        0.00     30.53 o 
  -7   8   9        9.55        0.00     27.42 o 
  -6   8   9      287.44      217.98     42.44 o 
  -5   8   9       16.39       28.65     25.05 o 
  -4   8   9      922.84     1016.74     56.17 o 
  -3   8   9      664.16      791.43     47.88 o 
  -2   8   9      463.93      438.28     40.11 o 
  -1   8   9      426.35      459.07     59.00 o 
   0   8   9      217.41      204.92     31.57 o 
   1   8   9      113.11      138.35     25.10 o 
   2   8   9       37.41       33.66     22.25 o 
   3   8   9        0.52        4.34      9.35 o 
   4   8   9        0.07        0.00     36.22 o 
  -9   9   9       97.87       71.93     33.92 o 
  -8   9   9      223.87      256.50     37.49 o 
  -7   9   9        5.03       24.57     26.21 o 
  -6   9   9      100.31      127.03     29.68 o 
  -5   9   9      181.65       70.58     63.13 o 
  -4   9   9       12.08        0.00     19.75 o 
  -3   9   9       66.58      105.02     23.87 o 
  -2   9   9      548.23      537.26     53.05 o 
  -1   9   9      309.23      298.16     33.64 o 
   0   9   9      234.17      190.95     33.12 o 
   1   9   9      577.73      551.95     30.52 o 
   2   9   9      448.51      430.65    157.85 o 
   3   9   9       84.95      103.49     44.50 o 
  -7  10   9       25.00        1.03     32.60 o 
  -6  10   9       71.57       52.39     50.19 o 
  -5  10   9      221.68        3.60     21.38 o 
  -4  10   9      312.32      299.24    175.43 o 
  -3  10   9       40.54       31.71     23.54 o 
  -2  10   9      114.54       88.26     23.37 o 
  -1  10   9       26.11       21.94     18.02 o 
   0  10   9      141.71       84.34     50.71 o 
   1  10   9        6.91        0.00     27.42 o 
  -1 -15  10       18.35        0.00     24.28 o 
   0 -15  10      138.60      280.20     43.26 o 
   1 -15  10       50.28       60.78     42.40 o 
   2 -15  10        1.23        0.00     31.20 o 
   3 -15  10      207.71      293.08     46.80 o 
   4 -15  10      369.77      567.66     53.73 o 
   5 -15  10      231.29      311.01     50.07 o 
  -4 -14  10      285.94       14.41     43.17 o 
  -3 -14  10      310.91       20.30     35.90 o 
  -2 -14  10       10.05        0.00     24.38 o 
  -1 -14  10      117.82        0.00     24.23 o 
   0 -14  10      196.80      186.42     46.80 o 
   1 -14  10        9.60        0.00     27.32 o 
   2 -14  10       20.15       16.65     47.34 o 
   3 -14  10      275.97      332.56     44.74 o 
   4 -14  10       21.72       74.28     51.48 o 
   5 -14  10       38.85       27.58     35.29 o 
   6 -14  10      135.49        1.05     29.19 o 
   7 -14  10        1.40        0.00     28.72 o 
  -5 -13  10       62.36       32.90     22.00 o 
  -4 -13  10      149.59       84.21     91.33 o 
  -3 -13  10        0.72        0.00     26.00 o 
  -2 -13  10       34.38        4.33     23.65 o 
  -1 -13  10      402.33      229.07    220.22 o 
   0 -13  10       57.75      136.26     36.24 o 
   1 -13  10      147.04      254.92     40.22 o 
   2 -13  10      179.62      198.59     40.28 o 
   3 -13  10      106.67       84.79     36.00 o 
   4 -13  10       68.68       55.72     56.40 o 
   5 -13  10      207.56        1.03     25.24 o 
   6 -13  10       16.03        0.72     28.50 o 
   7 -13  10        6.27        3.40     33.22 o 
   8 -13  10        0.46        0.00     21.22 o 
  -7 -12  10      315.28      348.86     28.45 o 
  -6 -12  10      300.17      429.73     46.32 o 
  -5 -12  10       62.66       64.86     20.32 o 
  -4 -12  10      270.69      239.34    174.91 o 
  -3 -12  10       31.68       24.72     26.43 o 
  -2 -12  10      248.82      229.25     36.24 o 
  -1 -12  10       16.52       11.72     25.78 o 
   0 -12  10       20.18       16.74     33.20 o 
   1 -12  10       49.60       71.49     38.54 o 
   2 -12  10     1752.88     1590.92     70.20 o 
   3 -12  10       26.24       51.92     37.67 o 
   4 -12  10       75.20       14.55     28.48 o 
   5 -12  10      416.45      442.85    292.42 o 
   6 -12  10      214.68        2.26     30.64 o 
   7 -12  10      403.56        0.00     25.98 o 
   8 -12  10        3.72        0.00     19.82 o 
   9 -12  10       10.62        9.20     24.25 o 
  -8 -11  10        4.44       23.97     24.07 o 
  -7 -11  10      147.54      151.53     29.49 o 
  -6 -11  10      222.12      312.98     24.59 o 
  -5 -11  10      779.44      764.70     33.91 o 
  -4 -11  10      580.52      699.64     39.87 o 
  -3 -11  10     1080.56     1228.14     87.77 o 
  -2 -11  10      790.91      883.49     43.03 o 
  -1 -11  10       42.34       37.92     28.06 o 
   0 -11  10        1.61       32.23     27.84 o 
   1 -11  10      296.11      224.96     36.30 o 
   2 -11  10      140.50       95.89     46.31 o 
   3 -11  10       56.38       59.54     30.79 o 
   4 -11  10       88.91      132.01     38.03 o 
   5 -11  10      177.04      157.16    136.09 o 
   6 -11  10      264.02      210.24     77.91 o 
   7 -11  10      726.34      904.36     41.60 o 
   8 -11  10      125.29       77.08     50.37 o 
   9 -11  10      209.86      132.69     94.58 o 
  10 -11  10        7.07       11.65     21.15 o 
  -9 -10  10        2.02        9.31     15.64 o 
  -8 -10  10        4.39        0.00     16.82 o 
  -7 -10  10       14.14        5.59     12.91 o 
  -6 -10  10        1.16        5.40     17.59 o 
  -5 -10  10        0.06        3.88     11.22 o 
  -4 -10  10      268.23      207.80     31.89 o 
  -3 -10  10      868.24     1003.54     42.82 o 
  -2 -10  10       70.58       78.70     47.34 o 
  -1 -10  10      191.03      247.12     42.79 o 
   0 -10  10     1281.16     1374.76     57.15 o 
   1 -10  10     1136.08     1242.80     49.29 o 
   2 -10  10        8.21        0.00     33.02 o 
   3 -10  10     1321.40     1310.20     50.13 o 
   4 -10  10      217.33      280.82     36.87 o 
   5 -10  10       65.36       65.48     29.08 o 
   6 -10  10      234.76      283.34     25.62 o 
   7 -10  10      226.00      144.06     57.89 o 
   8 -10  10       79.76       64.32     25.14 o 
   9 -10  10       65.29       21.97     22.96 o 
  10 -10  10       48.38       16.68     23.51 o 
 -10  -9  10       34.15       14.01     13.39 o 
  -9  -9  10        5.07        6.66     11.77 o 
  -8  -9  10      330.07      386.31     22.85 o 
  -7  -9  10      304.55      305.92     63.40 o 
  -6  -9  10      932.73      942.29     89.83 o 
  -5  -9  10       80.30       44.90     26.25 o 
  -4  -9  10      351.84      281.79     39.63 o 
  -3  -9  10      786.02      862.92     40.30 o 
  -2  -9  10      811.14      911.76     55.40 o 
  -1  -9  10        8.81       23.66     25.70 o 
   0  -9  10       35.27       38.03     33.89 o 
   1  -9  10        0.92        8.45     29.95 o 
   2  -9  10      113.28      116.67     32.26 o 
   3  -9  10     3213.67     3476.79    127.36 o 
   4  -9  10      721.54      778.38     71.81 o 
   5  -9  10     1076.43     1165.39     38.75 o 
   6  -9  10     2967.12     3145.28     58.48 o 
   7  -9  10     1223.54     1346.35     35.43 o 
   8  -9  10       88.72      100.81     25.84 o 
   9  -9  10       75.99       48.04     21.12 o 
  10  -9  10       90.40       23.63     27.52 o 
 -10  -8  10       78.28       48.21     14.72 o 
  -9  -8  10        2.58        9.58     16.16 o 
  -8  -8  10       70.87       58.97     15.13 o 
  -7  -8  10       89.24       75.68     14.00 o 
  -6  -8  10       48.91       44.30     14.49 o 
  -5  -8  10       42.30       19.49     14.81 o 
  -4  -8  10     1336.37     1500.76     39.02 o 
  -3  -8  10     2705.34     2705.69     56.38 o 
  -2  -8  10     1609.82     1666.61     55.86 o 
  -1  -8  10     1720.26     2037.61     50.63 o 
   0  -8  10      565.78      630.68     38.30 o 
   1  -8  10      425.85      447.86     43.08 o 
   2  -8  10      952.69      929.60     44.02 o 
   3  -8  10     1048.19     1068.35     39.79 o 
   4  -8  10       73.19       58.87     17.18 o 
   5  -8  10        1.71        0.00     11.01 o 
   6  -8  10      315.79      306.62     38.48 o 
   7  -8  10      153.87      156.56     21.39 o 
   8  -8  10      250.51      254.30     24.00 o 
   9  -8  10      725.36      850.81     34.36 o 
  10  -8  10      368.64      464.20     28.32 o 
  11  -8  10        9.42        0.00     18.67 o 
 -11  -7  10      272.11      290.81     50.38 o 
 -10  -7  10      319.77      318.12     22.14 o 
  -9  -7  10      412.24      435.27     20.93 o 
  -8  -7  10      240.77      277.84     18.48 o 
  -7  -7  10      226.69      211.37     14.62 o 
  -6  -7  10      282.22      293.70     13.40 o 
  -5  -7  10       31.61       24.71      8.04 o 
  -4  -7  10      383.60      412.96     13.75 o 
  -3  -7  10       56.96       31.44     24.02 o 
  -2  -7  10      732.14      772.00     44.09 o 
  -1  -7  10       67.90       83.28     26.59 o 
   0  -7  10      726.25      685.93     38.36 o 
   1  -7  10      879.19      948.06     48.94 o 
   2  -7  10      628.03      664.32     21.87 o 
   3  -7  10        2.66        0.00     12.90 o 
   4  -7  10      507.51      618.35     24.02 o 
   5  -7  10     5150.84     5769.05     73.08 o 
   6  -7  10      296.70      354.24     30.31 o 
   7  -7  10      425.95      518.32     26.37 o 
   8  -7  10      283.34      312.81     23.07 o 
   9  -7  10      258.41      307.56     29.46 o 
  10  -7  10      162.10      144.18     21.99 o 
  11  -7  10       94.96      111.60     25.54 o 
 -11  -6  10       81.88      116.56     28.28 o 
 -10  -6  10      191.13      261.01     20.32 o 
  -9  -6  10     1749.75     1913.27     47.21 o 
  -8  -6  10      214.63      254.04     26.97 o 
  -7  -6  10     1059.82     1068.51     32.62 o 
  -6  -6  10       83.56      107.93      9.07 o 
  -5  -6  10       46.49       23.98     21.73 o 
  -4  -6  10        2.43        0.00     10.09 o 
  -3  -6  10       55.51       69.13     19.56 o 
  -2  -6  10      331.33      419.21     51.35 o 
  -1  -6  10      160.04      143.65      8.83 o 
   0  -6  10       48.18       72.06     13.53 o 
   1  -6  10      175.66      200.46     17.61 o 
   2  -6  10     1318.54     1470.16     27.37 o 
   3  -6  10       13.14       17.31     12.18 o 
   4  -6  10     2091.57     2214.42     35.76 o 
   5  -6  10      151.67      214.14     18.86 o 
   6  -6  10      160.55      151.53     24.98 o 
   7  -6  10      118.77      208.24     22.12 o 
   8  -6  10      581.25      596.94     31.45 o 
   9  -6  10      389.51      365.08     27.08 o 
  10  -6  10      144.38      130.72     19.89 o 
  11  -6  10        0.57       15.82     27.41 o 
 -12  -5  10      215.71      229.41     44.25 o 
 -11  -5  10      115.99      147.02     32.49 o 
 -10  -5  10       13.85        0.00     26.65 o 
  -9  -5  10       36.76       21.66     24.01 o 
  -8  -5  10       78.54       60.19     21.05 o 
  -7  -5  10       20.09       11.41     17.42 o 
  -6  -5  10      846.79      945.45     55.40 o 
  -5  -5  10      300.50      359.69     45.03 o 
  -4  -5  10      662.19      706.69     50.22 o 
  -3  -5  10      319.06      317.78     43.48 o 
  -2  -5  10       68.60       54.03      9.10 o 
  -1  -5  10      107.98      170.69      9.42 o 
   0  -5  10      108.68       89.26     11.75 o 
   1  -5  10      600.35      561.56     19.85 o 
   2  -5  10      232.38      255.79     14.46 o 
   3  -5  10      815.56      865.52     25.56 o 
   4  -5  10      475.05      507.27     20.08 o 
   5  -5  10       47.13       77.25     16.53 o 
   6  -5  10        6.15        2.54     11.21 o 
   7  -5  10      342.31      392.06     21.40 o 
   8  -5  10      370.62      455.13     28.60 o 
   9  -5  10      522.91      611.45     39.08 o 
  10  -5  10      258.28      383.67     31.40 o 
  11  -5  10       51.05       56.20     18.41 o 
 -12  -4  10      786.99      871.20     43.63 o 
 -11  -4  10      447.93      469.49     31.59 o 
 -10  -4  10      189.48      261.69     28.20 o 
  -9  -4  10      235.71      184.22     25.27 o 
  -8  -4  10      292.25      255.50     25.65 o 
  -7  -4  10       31.24       19.75     23.28 o 
  -6  -4  10      100.83      111.77     62.09 o 
  -5  -4  10       89.56      131.95     39.84 o 
  -4  -4  10      136.19      198.19     41.40 o 
  -3  -4  10      111.19      112.29     36.22 o 
  -2  -4  10       47.56       36.22     30.53 o 
  -1  -4  10     1061.11     1081.15     17.55 o 
   0  -4  10     1866.51     1899.45     36.66 o 
   1  -4  10       22.02       33.82     11.71 o 
   2  -4  10       37.31       44.74     10.53 o 
   3  -4  10      755.99      889.43     25.78 o 
   4  -4  10     1866.82     2078.46     29.89 o 
   5  -4  10       25.61       31.14     12.99 o 
   6  -4  10      386.57      471.49     21.89 o 
   7  -4  10      250.57      248.58     20.73 o 
   8  -4  10       84.80       70.80     14.90 o 
   9  -4  10      109.24      129.31     21.61 o 
  10  -4  10       66.14       76.00     32.79 o 
  11  -4  10        0.79        1.90     12.56 o 
 -12  -3  10       24.18        0.00     21.70 o 
 -11  -3  10        3.31       23.12     20.88 o 
 -10  -3  10      218.16      227.83     34.55 o 
  -9  -3  10      175.24      126.71     24.19 o 
  -8  -3  10        3.32        6.27     17.59 o 
  -7  -3  10     2269.84     2415.29     75.94 o 
  -6  -3  10     1193.54     1201.56     39.93 o 
  -5  -3  10      413.75      464.29     46.58 o 
  -4  -3  10     1554.92     1526.06     60.11 o 
  -3  -3  10     3208.71     3297.22     77.86 o 
  -2  -3  10      225.21      252.55     38.81 o 
  -1  -3  10      113.33      194.05     36.22 o 
   0  -3  10       27.39       22.12     10.10 o 
   1  -3  10     1388.65     1583.15     22.03 o 
   2  -3  10       30.97       24.98     11.92 o 
   3  -3  10     1032.23     1058.34     23.18 o 
   4  -3  10      344.44      346.05     25.53 o 
   5  -3  10      619.72      650.83     18.43 o 
   6  -3  10      252.98      238.98     27.04 o 
   7  -3  10       35.51       36.02     12.46 o 
   8  -3  10      397.70      444.04     22.57 o 
   9  -3  10      226.26      201.08     15.44 o 
  10  -3  10      242.10      259.25     37.69 o 
  11  -3  10       33.63       73.47     43.98 o 
 -12  -2  10       52.18       31.09     14.99 o 
 -11  -2  10       11.40       19.98     12.28 o 
 -10  -2  10        2.85        0.00      9.31 o 
  -9  -2  10     1086.81     1147.18     42.06 o 
  -8  -2  10       54.77       63.02     22.30 o 
  -7  -2  10      711.65      796.11     33.01 o 
  -6  -2  10      118.03      110.44     24.66 o 
  -5  -2  10      124.51      156.45     29.61 o 
  -4  -2  10      240.68      333.40     24.89 o 
  -3  -2  10       89.75       97.80     34.15 o 
  -2  -2  10     1680.50     1696.94     55.98 o 
  -1  -2  10     3699.74     3831.18     78.43 o 
   0  -2  10     1139.62     1093.22     22.99 o 
   1  -2  10      930.64      928.34     23.25 o 
   2  -2  10     4212.05     4296.04     37.26 o 
   3  -2  10      195.75      219.10     15.17 o 
   4  -2  10       71.32       41.64     10.83 o 
   5  -2  10       70.57       56.20     11.09 o 
   6  -2  10       36.79       30.86     10.26 o 
   7  -2  10      904.34      952.34     22.26 o 
   8  -2  10       54.75       68.61     10.81 o 
   9  -2  10      377.67      351.43     15.61 o 
  10  -2  10      608.91      792.77    129.40 o 
  11  -2  10      248.69      359.13     58.48 o 
 -13  -1  10       18.61       12.72     15.02 o 
 -12  -1  10      217.90      171.29     63.06 o 
 -11  -1  10      149.66      105.97     46.62 o 
 -10  -1  10       18.80       14.49     12.94 o 
  -9  -1  10     1541.86     1615.50     40.92 o 
  -8  -1  10      509.78      502.04     19.67 o 
  -7  -1  10       49.17       46.45      9.21 o 
  -6  -1  10       57.57       27.72     52.52 o 
  -5  -1  10       73.05      136.11     29.00 o 
  -4  -1  10        0.77        0.00     14.93 o 
  -3  -1  10      256.87      249.87     22.21 o 
  -2  -1  10       65.02       55.68      6.65 o 
  -1  -1  10     2889.72     2948.52     33.91 o 
   0  -1  10     4006.85     3917.41     44.46 o 
   1  -1  10     2116.00     2249.86     30.85 o 
   2  -1  10     1044.02     1115.19     26.62 o 
   3  -1  10       79.67      142.59     12.62 o 
   4  -1  10       44.65       50.90     13.54 o 
   5  -1  10      195.04      198.37     17.24 o 
   6  -1  10      645.57      630.21     20.20 o 
   7  -1  10      272.89      246.01     20.05 o 
   8  -1  10      422.36      443.53     49.78 o 
   9  -1  10       11.35        7.93      9.84 o 
  10  -1  10      147.24      204.42     39.07 o 
 -13   0  10      171.49       81.29     58.99 o 
 -12   0  10      330.21      280.17     22.50 o 
 -11   0  10       10.00        0.52     22.25 o 
 -10   0  10       28.24       13.21     11.31 o 
  -9   0  10      524.66      556.53     23.73 o 
  -8   0  10      112.59      112.58     15.43 o 
  -7   0  10     1809.32     1963.25     30.56 o 
  -6   0  10      205.37      235.23     23.55 o 
  -5   0  10       44.44       39.87      7.60 o 
  -4   0  10     1560.86     1672.67     47.67 o 
  -3   0  10      885.11      977.19     20.02 o 
  -2   0  10        8.48       12.20      8.08 o 
  -1   0  10       79.12      101.34     12.90 o 
   0   0  10      510.64      548.15     14.40 o 
   1   0  10       81.70       89.38     10.41 o 
   2   0  10      401.03      423.96     54.87 o 
   3   0  10       84.01       85.18     17.08 o 
   4   0  10      927.02      898.73     47.90 o 
   5   0  10     1717.41     1863.66     38.38 o 
   6   0  10      288.63      349.72     16.55 o 
   7   0  10        3.70       14.84      6.23 o 
   8   0  10       52.36       37.86      9.78 o 
   9   0  10      369.10      457.85     36.14 o 
  10   0  10      147.87      134.85     33.57 o 
 -13   1  10        1.56        1.16     14.00 o 
 -12   1  10      181.76      119.14     36.74 o 
 -11   1  10      141.38      124.64     18.05 o 
 -10   1  10      104.09       99.56     31.05 o 
  -9   1  10      134.83      157.48     23.54 o 
  -8   1  10      585.69      612.65     18.06 o 
  -7   1  10       14.36       10.85     12.63 o 
  -6   1  10      267.84      318.79     34.16 o 
  -5   1  10      210.60      213.21     47.09 o 
  -4   1  10      143.72      138.16     26.39 o 
  -3   1  10      145.15      143.86     39.33 o 
  -2   1  10     1844.10     1836.75     25.40 o 
  -1   1  10      238.69      241.74     15.18 o 
   0   1  10     1050.01     1041.56     23.90 o 
   1   1  10     3487.13     3564.26     34.24 o 
   2   1  10     1556.07     1533.33     21.83 o 
   3   1  10      185.78      189.78     16.31 o 
   4   1  10        0.28        0.00      8.56 o 
   5   1  10      104.34      122.54      9.56 o 
   6   1  10        9.00        5.81      9.24 o 
   7   1  10        7.78       10.68      5.32 o 
   8   1  10       47.89       36.74     52.26 o 
   9   1  10      261.19      229.77     46.57 o 
 -12   2  10      307.86      299.77     30.53 o 
 -11   2  10      501.10      485.41     32.33 o 
 -10   2  10      582.93      550.74     30.03 o 
  -9   2  10     1758.94     1808.39     33.52 o 
  -8   2  10     1478.89     1556.15     29.03 o 
  -7   2  10      162.58      162.49     34.15 o 
  -6   2  10      661.58      639.35     40.90 o 
  -5   2  10      443.30      392.86     53.31 o 
  -4   2  10       35.64       37.25     22.25 o 
  -3   2  10       70.88       87.45     24.32 o 
  -2   2  10       25.00       34.25     15.01 o 
  -1   2  10      118.09      104.75     20.44 o 
   0   2  10     1411.81     1358.44     21.89 o 
   1   2  10     1050.79     1158.90     21.96 o 
   2   2  10      871.40      872.69     18.06 o 
   3   2  10     1395.93     1412.12     27.12 o 
   4   2  10     1180.84     1232.77     19.64 o 
   5   2  10      778.92      811.60     14.43 o 
   6   2  10      667.94      654.28     35.27 o 
   7   2  10      124.55      138.68     36.74 o 
   8   2  10        6.44       30.53     34.15 o 
   9   2  10       51.21       60.02     64.16 o 
 -12   3  10       22.34       21.62     17.95 o 
 -11   3  10      125.06      135.80     21.99 o 
 -10   3  10        1.85        0.97     13.45 o 
  -9   3  10      308.45      387.67     34.67 o 
  -8   3  10      510.97      418.74     70.39 o 
  -7   3  10     1137.63     1238.21     53.86 o 
  -6   3  10      865.19      860.01     47.12 o 
  -5   3  10       90.43       47.09     42.95 o 
  -4   3  10     3005.23     3105.66     67.95 o 
  -3   3  10     3179.55     3084.47     64.34 o 
  -2   3  10      435.58      397.00     30.02 o 
  -1   3  10      582.73      579.87     20.34 o 
   0   3  10        1.07        0.00     10.66 o 
   1   3  10       37.18       39.70     13.40 o 
   2   3  10      734.74      792.08     17.93 o 
   3   3  10       31.15       57.36     10.09 o 
   4   3  10      290.23      359.04     16.90 o 
   5   3  10        1.96        2.39      4.80 o 
   6   3  10      148.63      188.35     37.77 o 
   7   3  10       41.41       78.13     36.22 o 
   8   3  10      448.08      468.38     52.27 o 
 -12   4  10      160.25      148.56     24.48 o 
 -11   4  10      377.50      300.12     27.48 o 
 -10   4  10      120.19      111.37     28.22 o 
  -9   4  10       37.78       39.84     38.29 o 
  -8   4  10      740.74      745.98     52.80 o 
  -7   4  10      196.87      188.88     39.85 o 
  -6   4  10      903.10      767.85     49.19 o 
  -5   4  10     2962.48     3030.35     98.02 o 
  -4   4  10       82.83       87.96     28.98 o 
  -3   4  10      320.24      336.92     33.12 o 
  -2   4  10        2.75        0.00     17.59 o 
  -1   4  10       59.19       84.29     15.68 o 
   0   4  10       28.84       16.08     19.40 o 
   1   4  10      372.76      410.52     18.79 o 
   2   4  10      224.29      254.85     39.94 o 
   3   4  10       27.85        0.00     11.03 o 
   4   4  10      133.86      145.73     22.36 o 
   5   4  10        1.40        2.93      5.69 o 
   6   4  10       86.03       94.69     37.26 o 
   7   4  10       25.40       31.56     35.18 o 
   8   4  10       39.59       57.43     40.36 o 
 -11   5  10        7.27       14.42     18.42 o 
 -10   5  10       48.01       19.14     20.18 o 
  -9   5  10       83.73      143.33     46.05 o 
  -8   5  10      673.71      662.07     56.42 o 
  -7   5  10      446.14      462.19     49.69 o 
  -6   5  10      325.69      335.88     43.47 o 
  -5   5  10       22.58       37.77     45.53 o 
  -4   5  10      407.31      332.28     36.75 o 
  -3   5  10      100.14       84.86     27.94 o 
  -2   5  10      151.84      212.16     29.50 o 
  -1   5  10      301.66      368.48     47.61 o 
   0   5  10      365.19      411.41     25.37 o 
   1   5  10      152.59      156.08     18.14 o 
   2   5  10        8.56       21.55     11.75 o 
   3   5  10      229.57      235.25     15.04 o 
   4   5  10      696.42      666.37     58.24 o 
   5   5  10       86.58       79.68     54.85 o 
   6   5  10      267.17      274.79     46.06 o 
   7   5  10       76.98      110.73     43.46 o 
 -11   6  10       16.09        0.00     23.28 o 
 -10   6  10      136.99        1.03     27.42 o 
  -9   6  10      131.01      140.86     32.26 o 
  -8   6  10      311.64      349.46     58.22 o 
  -7   6  10      291.79      290.88     42.18 o 
  -6   6  10      779.97      792.59     49.18 o 
  -5   6  10      883.43      826.71     41.16 o 
  -4   6  10      172.80      186.29     36.22 o 
  -3   6  10      130.22      159.89     50.71 o 
  -2   6  10       42.71       30.53     39.32 o 
  -1   6  10       21.97       24.84     22.77 o 
   0   6  10        0.76        2.60     12.66 o 
   1   6  10        0.18       12.40     17.85 o 
   2   6  10       20.11       11.81     10.39 o 
   3   6  10       28.66       21.26      9.68 o 
   4   6  10        3.49        0.00     46.05 o 
   5   6  10       30.76       17.59     32.08 o 
   6   6  10       53.86       57.43     39.32 o 
 -10   7  10        1.20       37.05     30.64 o 
  -9   7  10      126.85      163.63     35.36 o 
  -8   7  10       14.75       17.59     33.63 o 
  -7   7  10        4.12       20.18     31.04 o 
  -6   7  10      206.04      198.38     29.53 o 
  -5   7  10      354.63      299.45     29.32 o 
  -4   7  10       81.06      110.30     43.46 o 
  -3   7  10      447.68      446.66     64.18 o 
  -2   7  10      497.66      488.60     40.89 o 
  -1   7  10      441.31      401.11     36.75 o 
   0   7  10      996.11     1049.19     39.93 o 
   1   7  10      435.73      456.12     26.03 o 
   2   7  10       95.00       80.45     40.06 o 
   3   7  10      183.66      102.93     18.16 o 
   4   7  10      233.25      233.38     45.54 o 
   5   7  10        7.49       13.45     33.63 o 
  -8   8  10      323.85      291.88     57.96 o 
  -7   8  10      582.28      579.19     61.59 o 
  -6   8  10      193.07      166.02     29.84 o 
  -5   8  10       77.36       52.44     40.10 o 
  -4   8  10       99.79       75.76     57.18 o 
  -3   8  10        0.50        0.00     16.41 o 
  -2   8  10        3.90        0.00     26.91 o 
  -1   8  10       35.09       48.64     28.46 o 
   0   8  10      215.93      238.10     32.60 o 
   1   8  10      177.53      177.16     58.47 o 
   2   8  10      697.66      692.59     74.30 o 
   3   8  10     1041.98     1248.78     68.86 o 
  -7   9  10      387.06      291.37     60.03 o 
  -6   9  10       34.24        1.03     29.49 o 
  -5   9  10      247.02       15.38     23.85 o 
  -4   9  10       29.37       18.44     21.86 o 
  -3   9  10       33.85        1.89     18.83 o 
  -2   9  10       99.19       70.89     35.19 o 
  -1   9  10      115.77      119.53     54.33 o 
   0   9  10       19.27       15.87     34.15 o 
   1   9  10       94.14       83.64     38.03 o 
  -4  10  10       13.17        1.19     18.02 o 
  -3  10  10      230.95      132.75     88.75 o 
  -2  10  10       78.75       81.24     38.29 o 
  -1 -15  11       65.21        0.00     41.84 o 
   0 -15  11        1.27        7.03     29.53 o 
   1 -15  11       31.18       46.08     36.87 o 
   2 -15  11       32.71      151.45     50.65 o 
   3 -15  11        3.98       27.70     39.84 o 
   4 -15  11       80.64      101.76     55.62 o 
  -3 -14  11        3.49        0.00     24.68 o 
  -2 -14  11        2.18        0.45     23.02 o 
  -1 -14  11       81.06        0.00     33.40 o 
   0 -14  11       68.70       13.22     30.05 o 
   1 -14  11       80.06      109.93     87.70 o 
   2 -14  11      224.35      361.04     77.36 o 
   3 -14  11      428.32      487.50     65.21 o 
   4 -14  11      169.73      121.36    107.11 o 
   5 -14  11      137.92        0.11     28.67 o 
   6 -14  11       70.16        0.00     30.37 o 
  -5 -13  11      397.41      543.36     49.39 o 
  -4 -13  11      212.59        0.42     16.72 o 
  -3 -13  11        3.71        0.00     20.55 o 
  -2 -13  11        8.57       43.25     31.01 o 
  -1 -13  11       26.06       23.67     37.71 o 
   0 -13  11       26.38        0.00     26.22 o 
   1 -13  11      102.64       88.97     85.12 o 
   2 -13  11      495.38      489.70    315.72 o 
   3 -13  11      540.20      653.94     49.79 o 
   4 -13  11        2.57        0.25     19.88 o 
   5 -13  11      105.16        2.91     31.77 o 
   6 -13  11       44.14        3.42     33.21 o 
   7 -13  11       30.02        2.01     17.07 o 
  -6 -12  11       16.39        0.34     23.54 o 
  -5 -12  11      102.13       91.65     43.28 o 
  -4 -12  11      442.61      376.41    257.22 o 
  -3 -12  11      333.03      148.29    160.17 o 
  -2 -12  11      518.40      502.09    311.07 o 
  -1 -12  11      164.99       59.65     50.97 o 
   0 -12  11      512.11      347.63    238.09 o 
   1 -12  11        5.78        7.01     32.72 o 
   2 -12  11       67.15       84.80     51.48 o 
   3 -12  11        1.16        0.00     30.84 o 
   4 -12  11       43.57        6.79     27.37 o 
   5 -12  11       23.79        2.45     25.17 o 
   6 -12  11       33.58       26.54     22.14 o 
   7 -12  11       51.48       37.45     36.51 o 
   8 -12  11      341.67        0.00     32.68 o 
  -8 -11  11       19.46       11.38     16.20 o 
  -7 -11  11       19.78       33.62     16.87 o 
  -6 -11  11       86.47      134.44     27.95 o 
  -5 -11  11       25.62        9.75     13.51 o 
  -4 -11  11      236.85      150.62    129.63 o 
  -3 -11  11      304.57      347.28     59.53 o 
  -2 -11  11      215.09      232.59     36.87 o 
  -1 -11  11       70.84      129.41     33.88 o 
   0 -11  11      618.84      592.64     43.78 o 
   1 -11  11       79.56      100.16     33.72 o 
   2 -11  11     2589.29     2628.99     78.54 o 
   3 -11  11      144.98       94.98     89.26 o 
   4 -11  11     1024.74     1175.07     52.75 o 
   5 -11  11     1415.13     1591.54     39.18 o 
   6 -11  11      224.66      261.42     86.26 o 
   7 -11  11        8.15        4.66     17.57 o 
   8 -11  11      179.01        0.00     17.95 o 
   9 -11  11        3.20        5.45     19.10 o 
  -8 -10  11       20.25       39.95     16.82 o 
  -7 -10  11      368.38      416.50     29.93 o 
  -6 -10  11      996.67     1029.51     99.41 o 
  -5 -10  11     2295.63     2345.20    193.56 o 
  -4 -10  11       51.83       44.43     33.78 o 
  -3 -10  11      133.05      139.62     32.78 o 
  -2 -10  11      184.96      157.65     32.63 o 
  -1 -10  11        4.78       16.91     30.27 o 
   0 -10  11       32.05       39.64     35.80 o 
   1 -10  11      248.78      271.38     37.13 o 
   2 -10  11      125.48      100.78     32.47 o 
   3 -10  11      371.85      422.11     40.29 o 
   4 -10  11      117.88      175.67     22.07 o 
   5 -10  11      970.96     1053.90     42.54 o 
   6 -10  11     1607.10     1796.14     39.97 o 
   7 -10  11      564.68      581.19    152.64 o 
   8 -10  11      169.90      165.76     60.09 o 
   9 -10  11      117.82      100.89     75.13 o 
  -9  -9  11       31.44       47.55     14.48 o 
  -8  -9  11       50.95       22.25     25.87 o 
  -7  -9  11       37.69       34.11     31.04 o 
  -6  -9  11      890.70      871.62     85.43 o 
  -5  -9  11       23.17       42.95     17.07 o 
  -4  -9  11       32.52       45.55     10.89 o 
  -3  -9  11       14.99       34.03     26.59 o 
  -2  -9  11      251.05      326.55     35.61 o 
  -1  -9  11      701.72      821.96     53.11 o 
   0  -9  11     2853.20     3379.18     99.31 o 
   1  -9  11     2503.50     2550.97     60.28 o 
   2  -9  11        9.22       52.11     33.92 o 
   3  -9  11     2531.52     2816.75     41.66 o 
   4  -9  11       60.48       43.42     21.55 o 
   5  -9  11       53.14       53.81     19.07 o 
   6  -9  11       48.85       36.93     18.42 o 
   7  -9  11       26.91       16.58     20.77 o 
   8  -9  11      444.30      473.42     28.64 o 
   9  -9  11      132.56      103.99     82.81 o 
  10  -9  11       52.00       33.37     28.60 o 
 -10  -8  11      484.73      484.62     31.64 o 
  -9  -8  11        4.34        0.00     22.24 o 
  -8  -8  11      541.17      580.21     48.91 o 
  -7  -8  11        9.28        0.00      9.31 o 
  -6  -8  11      163.67      182.13     18.08 o 
  -5  -8  11      333.86      307.63     23.29 o 
  -4  -8  11       71.37       81.28     13.63 o 
  -3  -8  11       24.94       13.16     23.86 o 
  -2  -8  11      298.77      338.82     35.88 o 
  -1  -8  11       35.48       50.16     28.43 o 
   0  -8  11      391.46      388.84     43.14 o 
   1  -8  11      385.35      490.91     38.39 o 
   2  -8  11       26.23       50.95     14.26 o 
   3  -8  11      370.09      424.63     21.48 o 
   4  -8  11      376.23      343.63     39.64 o 
   5  -8  11      381.79      460.32     25.57 o 
   6  -8  11     2289.51     2365.63     47.04 o 
   7  -8  11       60.07       23.64     23.28 o 
   8  -8  11       31.08       45.12     21.25 o 
   9  -8  11       51.81       75.35     27.35 o 
  10  -8  11      108.86      123.52     50.65 o 
 -10  -7  11        9.58        4.93     11.78 o 
  -9  -7  11       54.27       44.07     17.14 o 
  -8  -7  11     1466.61     1488.74     94.00 o 
  -7  -7  11       21.96        0.59      6.13 o 
  -6  -7  11        2.15        1.92      7.90 o 
  -5  -7  11      430.37      387.00     25.62 o 
  -4  -7  11      695.25      666.78     42.19 o 
  -3  -7  11       23.41       14.76      5.05 o 
  -2  -7  11        3.56        0.00     21.87 o 
  -1  -7  11      304.62      327.86     34.04 o 
   0  -7  11      185.86      265.62     18.91 o 
   1  -7  11       29.64       23.80     10.71 o 
   2  -7  11      880.83     1018.66     23.93 o 
   3  -7  11       66.87       87.30     20.19 o 
   4  -7  11       25.24       11.96     13.12 o 
   5  -7  11     1207.23     1268.72     42.45 o 
   6  -7  11       99.09      119.48     19.18 o 
   7  -7  11       35.30       50.16     20.34 o 
   8  -7  11      210.65      212.98     22.37 o 
   9  -7  11      220.35      223.66     25.95 o 
  10  -7  11       27.19       44.95     22.65 o 
 -11  -6  11      235.74      258.86     30.53 o 
 -10  -6  11      159.32      226.26     28.19 o 
  -9  -6  11      395.77      432.65     45.28 o 
  -8  -6  11      126.70      106.45     24.30 o 
  -7  -6  11      652.24      889.85     89.55 o 
  -6  -6  11       28.21        7.19     37.51 o 
  -5  -6  11      571.58      714.87     55.39 o 
  -4  -6  11      806.00      862.59     56.95 o 
  -3  -6  11      191.06      223.04     46.57 o 
  -2  -6  11      807.29     1094.28     81.29 o 
  -1  -6  11      250.98      232.27     15.76 o 
   0  -6  11     1024.34      955.54     20.27 o 
   1  -6  11      383.37      387.20     19.51 o 
   2  -6  11       90.94       81.94     18.39 o 
   3  -6  11       22.43       33.63     13.45 o 
   4  -6  11      820.54      923.06     28.70 o 
   5  -6  11       41.40       58.55     17.12 o 
   6  -6  11      199.20      281.49     20.53 o 
   7  -6  11        0.48       10.10     21.34 o 
   8  -6  11      312.93      329.96     25.16 o 
   9  -6  11      385.43      519.66     46.22 o 
  10  -6  11      157.47      247.85     30.17 o 
 -11  -5  11      582.50      633.48     35.44 o 
 -10  -5  11     1282.78     1511.18     52.64 o 
  -9  -5  11      859.47      908.33     44.81 o 
  -8  -5  11        2.05       10.00     17.99 o 
  -7  -5  11      342.12      431.06     29.76 o 
  -6  -5  11       60.60      109.18     42.43 o 
  -5  -5  11      158.28      139.72     43.47 o 
  -4  -5  11      139.92      209.57     43.98 o 
  -3  -5  11       38.44       56.92     38.29 o 
  -2  -5  11        0.29        0.00     32.60 o 
  -1  -5  11     1418.83     1476.98     18.35 o 
   0  -5  11     1736.53     1728.33     22.50 o 
   1  -5  11      121.65      134.77     15.48 o 
   2  -5  11      107.99      116.48     17.01 o 
   3  -5  11       12.69       13.90     14.25 o 
   4  -5  11      157.73      214.35     17.96 o 
   5  -5  11       85.56      140.33     17.09 o 
   6  -5  11      589.72      741.99     26.02 o 
   7  -5  11      907.60     1023.76     38.95 o 
   8  -5  11       58.34       79.50     19.47 o 
   9  -5  11       28.58       45.87     21.99 o 
  10  -5  11        2.28        0.00     16.61 o 
 -12  -4  11       12.31        6.89     33.42 o 
 -11  -4  11        0.15       11.11     20.51 o 
 -10  -4  11       71.15       95.32     25.70 o 
  -9  -4  11      167.22      145.75     26.30 o 
  -8  -4  11       90.00      100.37     24.30 o 
  -7  -4  11       32.59        3.37     28.20 o 
  -6  -4  11      509.74      489.13     30.83 o 
  -5  -4  11     1094.60     1145.06     62.15 o 
  -4  -4  11     3877.79     4104.29     95.53 o 
  -3  -4  11     3337.69     3574.38     87.71 o 
  -2  -4  11        2.41        0.00     32.08 o 
  -1  -4  11      120.29      121.09     38.81 o 
   0  -4  11      750.30      800.55     28.79 o 
   1  -4  11      632.21      664.08     21.39 o 
   2  -4  11      868.12      823.18     23.67 o 
   3  -4  11        5.63       14.95     10.94 o 
   4  -4  11      940.94      990.36     27.53 o 
   5  -4  11      606.04      688.25     21.95 o 
   6  -4  11     1596.14     1781.41     30.20 o 
   7  -4  11     1435.80     1565.62     32.06 o 
   8  -4  11      683.61      849.60     27.19 o 
   9  -4  11      453.19      496.05     23.80 o 
  10  -4  11       33.88       51.44     16.17 o 
 -12  -3  11        1.83       33.24     28.65 o 
 -11  -3  11       56.46       95.62     26.72 o 
 -10  -3  11       24.09       22.11     27.55 o 
  -9  -3  11       42.78       21.51     30.53 o 
  -8  -3  11       78.09       94.29     24.68 o 
  -7  -3  11      261.11      278.62     31.66 o 
  -6  -3  11        3.69       12.23     24.11 o 
  -5  -3  11       38.89       21.63     18.94 o 
  -4  -3  11     1420.29     1518.46     64.76 o 
  -3  -3  11      801.23      894.23     55.92 o 
  -2  -3  11      310.53      376.78     45.54 o 
  -1  -3  11      603.93      732.55     49.18 o 
   0  -3  11      764.65      775.12     47.64 o 
   1  -3  11     2098.76     2179.09     30.85 o 
   2  -3  11       41.10       67.22     15.10 o 
   3  -3  11       17.89       33.70     12.18 o 
   4  -3  11      711.58      796.14     24.08 o 
   5  -3  11      127.43      129.23     21.29 o 
   6  -3  11      177.28      228.89     18.73 o 
   7  -3  11      778.26      823.72     24.92 o 
   8  -3  11     1579.39     1666.26     31.61 o 
   9  -3  11      163.05      198.90     15.80 o 
  10  -3  11       90.25      138.81     53.04 o 
 -12  -2  11      129.95       65.14     45.28 o 
 -11  -2  11       98.79       64.86     30.64 o 
 -10  -2  11      577.85      569.36     51.50 o 
  -9  -2  11      431.58      494.10     33.43 o 
  -8  -2  11       78.81       76.31     26.87 o 
  -7  -2  11       88.98       62.80     52.00 o 
  -6  -2  11       59.44       53.31     22.11 o 
  -5  -2  11       11.59        6.52     17.85 o 
  -4  -2  11      309.64      370.32     26.99 o 
  -3  -2  11      230.25      278.94     42.95 o 
  -2  -2  11        4.74        0.00     41.39 o 
  -1  -2  11       27.08       24.32     30.01 o 
   0  -2  11      127.67      126.71     13.20 o 
   1  -2  11     1529.85     1604.48     26.59 o 
   2  -2  11     2635.40     2771.83     29.54 o 
   3  -2  11     1494.14     1685.07     27.11 o 
   4  -2  11       47.39       59.98     12.98 o 
   5  -2  11      507.80      540.52     20.22 o 
   6  -2  11        1.79       13.28     13.63 o 
   7  -2  11       99.89      131.11     25.42 o 
   8  -2  11      342.53      318.71     30.48 o 
   9  -2  11        8.24        0.00      9.31 o 
  10  -2  11        0.21       11.71     24.87 o 
 -12  -1  11        0.86        4.05     10.70 o 
 -11  -1  11        1.01        6.78     10.84 o 
 -10  -1  11        0.31        0.00      8.90 o 
  -9  -1  11        0.57        0.00     10.51 o 
  -8  -1  11      756.73      707.93     31.67 o 
  -7  -1  11      292.74      307.01     27.42 o 
  -6  -1  11       67.31      136.18     25.43 o 
  -5  -1  11      426.40      514.75     37.45 o 
  -4  -1  11      564.62      590.44     32.91 o 
  -3  -1  11      747.73      786.30     37.13 o 
  -2  -1  11     1084.28     1107.37     23.45 o 
  -1  -1  11      754.88      750.80     29.00 o 
   0  -1  11     1677.78     1749.42     26.12 o 
   1  -1  11       10.66        8.28     10.18 o 
   2  -1  11       92.68       97.28     15.89 o 
   3  -1  11        0.37        0.00     17.07 o 
   4  -1  11      407.35      390.48     19.66 o 
   5  -1  11      125.44      178.59     19.65 o 
   6  -1  11     1496.76     1710.65     35.97 o 
   7  -1  11       80.20       71.83     14.19 o 
   8  -1  11      777.28      808.05     43.69 o 
   9  -1  11      305.24      344.01     46.58 o 
  10  -1  11      162.03      234.78     36.04 o 
 -12   0  11      492.43      478.51     71.68 o 
 -11   0  11      493.42      475.55     37.78 o 
 -10   0  11       83.02       64.74     17.84 o 
  -9   0  11      106.27       81.94     16.30 o 
  -8   0  11        0.19        0.00     14.49 o 
  -7   0  11      196.15      165.22     12.42 o 
  -6   0  11       30.17       41.63      7.01 o 
  -5   0  11      120.74      104.89      5.14 o 
  -4   0  11      813.59      773.43     11.14 o 
  -3   0  11     1511.54     1583.35     38.22 o 
  -2   0  11     1135.38     1138.34     19.78 o 
  -1   0  11     1956.24     2050.44     50.47 o 
   0   0  11     1633.78     1661.10     22.78 o 
   1   0  11     1985.82     2063.18     34.52 o 
   2   0  11      869.27      828.03     18.51 o 
   3   0  11      147.00      169.48     21.41 o 
   4   0  11       93.11       86.88     12.21 o 
   5   0  11      282.55      299.02     13.68 o 
   6   0  11      448.19      432.51     16.03 o 
   7   0  11      402.83      416.64     13.72 o 
   8   0  11      184.63      232.34     41.40 o 
   9   0  11       43.37       37.77     36.74 o 
 -12   1  11      104.97       76.97     18.89 o 
 -11   1  11      162.00      103.68     17.46 o 
 -10   1  11      724.91      691.72     72.21 o 
  -9   1  11     1057.78     1012.10     28.84 o 
  -8   1  11      357.24      348.90     35.19 o 
  -7   1  11      170.66      150.54     27.94 o 
  -6   1  11     1259.82     1223.87     51.79 o 
  -5   1  11      169.09      165.07     49.16 o 
  -4   1  11       91.10       85.38     26.91 o 
  -3   1  11      349.65      320.81     22.51 o 
  -2   1  11        0.04        0.00      7.46 o 
  -1   1  11        5.54        0.00      8.99 o 
   0   1  11      454.64      432.57     22.29 o 
   1   1  11      286.11      291.36     14.38 o 
   2   1  11       60.56       54.21     14.99 o 
   3   1  11       67.61       64.90     12.07 o 
   4   1  11      618.11      758.82     18.79 o 
   5   1  11        2.10        8.50      7.88 o 
   6   1  11      483.95      515.20     25.18 o 
   7   1  11     1529.00     1094.38    131.56 o 
   8   1  11      165.76      160.93     41.91 o 
   9   1  11       52.91       72.96     40.36 o 
 -12   2  11       77.07       58.51     27.94 o 
 -11   2  11        0.68        0.00     17.31 o 
 -10   2  11       26.91       27.11     21.11 o 
  -9   2  11      290.92      344.50     46.32 o 
  -8   2  11      782.66      840.41     22.21 o 
  -7   2  11      689.57      725.26     48.14 o 
  -6   2  11       26.55       35.70     29.49 o 
  -5   2  11     6627.33     6141.34    127.97 o 
  -4   2  11      946.44     1044.42     44.53 o 
  -3   2  11      842.84      894.42     27.18 o 
  -2   2  11      360.95      459.37     19.42 o 
  -1   2  11      727.06      767.98     21.14 o 
   0   2  11      966.78      985.54     20.58 o 
   1   2  11      320.40      289.30     15.04 o 
   2   2  11        0.00        7.06     11.90 o 
   3   2  11      193.77      240.13     13.44 o 
   4   2  11      312.06      381.60     19.93 o 
   5   2  11       77.35       78.91     10.81 o 
   6   2  11       70.65       19.27      8.44 o 
   7   2  11      717.10      719.53     77.65 o 
   8   2  11      402.25      411.96     50.72 o 
 -12   3  11       14.52        2.91     14.13 o 
 -11   3  11       67.90       65.95     18.02 o 
 -10   3  11      303.01      243.18     30.27 o 
  -9   3  11      525.13      477.18     29.78 o 
  -8   3  11      290.54      377.78     46.06 o 
  -7   3  11       10.04        7.76     26.39 o 
  -6   3  11       53.63       45.02     31.05 o 
  -5   3  11       50.50        0.00     39.32 o 
  -4   3  11     2309.42     2387.57     62.20 o 
  -3   3  11       24.93       45.53     25.35 o 
  -2   3  11      205.96      176.12     16.46 o 
  -1   3  11       89.69      108.32     15.76 o 
   0   3  11      125.05      117.67     14.00 o 
   1   3  11       25.16       28.69     11.02 o 
   2   3  11       93.30       99.09     13.68 o 
   3   3  11      113.43       97.81     13.94 o 
   4   3  11      682.87      605.71     20.98 o 
   5   3  11      521.85      523.67     15.04 o 
   6   3  11        0.03       22.77     47.08 o 
   7   3  11       48.09       56.40     36.74 o 
 -11   4  11        3.35        0.00     16.52 o 
 -10   4  11       67.68       54.30     25.46 o 
  -9   4  11      380.51      144.91     71.94 o 
  -8   4  11      758.97      768.75     56.43 o 
  -7   4  11      317.01      358.64     45.54 o 
  -6   4  11      407.08      509.80     45.55 o 
  -5   4  11      255.70      238.05     37.78 o 
  -4   4  11       40.55       37.25     27.94 o 
  -3   4  11       85.53       90.55     28.98 o 
  -2   4  11       47.90       42.95     23.80 o 
  -1   4  11       20.23       14.96     16.08 o 
   0   4  11       21.45       13.51     12.13 o 
   1   4  11       46.85       37.32     15.63 o 
   2   4  11      425.82      480.42     27.66 o 
   3   4  11       30.81       18.94      9.70 o 
   4   4  11      818.36      804.45     30.37 o 
   5   4  11      259.65      368.97     42.95 o 
   6   4  11       10.19        0.00     28.97 o 
   7   4  11       52.36       80.72     63.64 o 
 -11   5  11       65.93       36.29     20.16 o 
 -10   5  11        0.21        0.00     11.90 o 
  -9   5  11      204.36      187.32     50.19 o 
  -8   5  11      277.28      316.19     50.20 o 
  -7   5  11      461.73      440.45     49.69 o 
  -6   5  11     1472.42     1531.56     94.27 o 
  -5   5  11     1094.12     1021.65     53.33 o 
  -4   5  11      175.53      151.62     34.15 o 
  -3   5  11      736.43      774.97     44.00 o 
  -2   5  11      210.11      254.08     32.08 o 
  -1   5  11       44.36       52.38     29.75 o 
   0   5  11      373.74      429.54     23.55 o 
   1   5  11      135.20      135.25     15.33 o 
   2   5  11       67.78       46.72     20.45 o 
   3   5  11      487.93      539.94     33.57 o 
   4   5  11      411.86      430.24    132.23 o 
   5   5  11       37.43       15.01     30.01 o 
   6   5  11       21.99        9.31     48.64 o 
 -10   6  11      133.74       92.11     52.78 o 
  -9   6  11       82.69       96.24     49.16 o 
  -8   6  11      181.37      171.80     49.16 o 
  -6   6  11       77.44      119.53     40.88 o 
  -5   6  11        6.91        0.00     31.56 o 
  -4   6  11      130.47      145.40     36.74 o 
  -3   6  11       63.11       51.74     30.01 o 
  -2   6  11      306.87      340.52     56.41 o 
  -1   6  11      909.27      935.29     31.48 o 
   0   6  11      747.41      818.36     47.37 o 
   1   6  11      915.03      899.62     24.21 o 
   2   6  11        6.83        0.77     10.95 o 
   3   6  11        1.82        4.84      8.41 o 
   4   6  11       85.24       71.92     37.26 o 
  -7   7  11      194.53      161.45     48.64 o 
  -6   7  11      439.26      474.60     52.79 o 
  -5   7  11       61.16        0.00     21.73 o 
  -4   7  11        8.62        5.69     27.42 o 
  -3   7  11      204.93      203.88     60.54 o 
  -2   7  11       22.40       23.28     27.94 o 
  -1   7  11        1.69        8.28     16.46 o 
   0   7  11       34.66       25.90     23.22 o 
   1   7  11       25.25       12.39     13.91 o 
   2   7  11       68.93       35.44     22.14 o 
   3   7  11      392.22      417.65     49.17 o 
  -8   8  11       57.16       52.14     31.09 o 
  -7   8  11      265.14      311.68     38.17 o 
  -6   8  11       97.33      209.56     51.74 o 
  -5   8  11        1.83        2.59     28.46 o 
  -4   8  11      202.19        1.03     26.39 o 
  -3   8  11        5.36        0.00     38.29 o 
  -2   8  11        2.28        0.00     30.01 o 
  -1   8  11      318.56      231.15     25.19 o 
   0   8  11      359.00      302.80     61.58 o 
   1   8  11       13.30       15.52     35.18 o 
  -5   9  11        7.88        0.00     36.74 o 
  -4   9  11        0.71        0.00     33.11 o 
  -3   9  11       11.55       10.87     50.19 o 
  -2   9  11       83.92        0.00     24.32 o 
  -1   9  11      130.83      156.27     37.77 o 
  -3 -14  12       53.06        0.00     27.77 o 
  -2 -14  12        1.92        0.00     27.55 o 
  -1 -14  12       91.95        0.10     22.61 o 
   0 -14  12       35.43        0.39     22.97 o 
   1 -14  12       93.92        0.64     23.94 o 
   2 -14  12        2.39        0.00     35.13 o 
   3 -14  12      144.50      283.76     47.62 o 
   4 -14  12      340.21      171.96    158.36 o 
   5 -14  12       82.56        0.50     25.75 o 
  -5 -13  12       83.85       15.72     17.76 o 
  -4 -13  12        1.47        0.00     26.96 o 
  -3 -13  12      280.02        0.00     28.72 o 
  -2 -13  12      508.92      650.80     47.97 o 
  -1 -13  12      549.48      507.84    303.57 o 
   0 -13  12      449.81      537.97    330.20 o 
   1 -13  12      408.30        0.00     30.36 o 
   2 -13  12      913.53     1068.59     62.38 o 
   3 -13  12       63.69       56.37     47.60 o 
   4 -13  12      107.45        3.45     32.93 o 
   5 -13  12        3.19        4.55     33.95 o 
   6 -13  12      194.07        0.00     25.01 o 
   7 -13  12       11.95        4.30     24.38 o 
  -6 -12  12       14.04        0.00     20.12 o 
  -5 -12  12      237.37        4.85     25.69 o 
  -4 -12  12      137.92        1.30     26.89 o 
  -3 -12  12       64.06       42.53     31.09 o 
  -2 -12  12       58.78       43.07     47.60 o 
  -1 -12  12      445.41      401.55    288.54 o 
   0 -12  12      258.19      216.21    172.58 o 
   1 -12  12      371.16      206.29    160.95 o 
   2 -12  12      224.22      192.15    142.31 o 
   3 -12  12      730.49      827.10     70.66 o 
   4 -12  12      996.72     1268.94     78.18 o 
   5 -12  12      148.08      117.88     74.13 o 
   6 -12  12       94.35       17.10     25.26 o 
   7 -12  12      163.27        2.08     19.99 o 
   8 -12  12       15.41        0.00     17.47 o 
  -7 -11  12        2.53        0.00     18.02 o 
  -6 -11  12      154.22      120.26     57.44 o 
  -5 -11  12      279.47      301.38     94.00 o 
  -4 -11  12     1306.09     1340.58    105.87 o 
  -3 -11  12       89.61       61.25     50.71 o 
  -2 -11  12      909.80     1069.69     57.61 o 
  -1 -11  12        8.92        0.00     35.99 o 
   0 -11  12       76.23       80.39     85.38 o 
   1 -11  12      144.20      102.29    106.34 o 
   2 -11  12      207.26      293.26     48.38 o 
   3 -11  12       54.16       39.68     38.81 o 
   4 -11  12        3.20        9.68     16.62 o 
   5 -11  12      158.52      114.69     55.05 o 
   6 -11  12      255.22        0.00     25.91 o 
   7 -11  12       41.07       25.46     21.21 o 
   8 -11  12       38.04       30.25     26.30 o 
  -8 -10  12       25.18       13.02     12.67 o 
  -7 -10  12       24.26       41.03     30.01 o 
  -6 -10  12       32.77       15.98     19.14 o 
  -5 -10  12      523.05      486.88     37.27 o 
  -4 -10  12       14.71       26.98     11.32 o 
  -3 -10  12       85.75      118.99     33.72 o 
  -2 -10  12       22.33       25.03     34.16 o 
  -1 -10  12        4.98       29.93     33.89 o 
   0 -10  12      333.38      349.05     40.38 o 
   1 -10  12       27.78       50.63     39.31 o 
   2 -10  12      605.46      752.49     45.96 o 
   3 -10  12      173.10      181.91     21.20 o 
   4 -10  12     1698.75     1759.95     37.34 o 
   5 -10  12      440.81      446.51     31.29 o 
   6 -10  12      129.76      157.85     44.63 o 
   7 -10  12       57.10       47.08     25.47 o 
   8 -10  12        5.23       14.89     20.78 o 
   9 -10  12        1.41        0.00     24.01 o 
  -9  -9  12      220.61      221.25    143.60 o 
  -8  -9  12        7.89       19.64     27.68 o 
  -7  -9  12      560.02      465.30     67.55 o 
  -6  -9  12       15.92        0.00     14.75 o 
  -5  -9  12       18.36       10.72     13.08 o 
  -4  -9  12       61.31       54.16      9.73 o 
  -3  -9  12        2.74        0.00     26.33 o 
  -2  -9  12       64.26       77.75     31.20 o 
  -1  -9  12      229.51      236.11     36.09 o 
   0  -9  12      133.80      122.60     41.62 o 
   1  -9  12      109.18       89.30     15.56 o 
   2  -9  12        4.98        9.00     20.78 o 
   3  -9  12       98.61      128.64     18.15 o 
   4  -9  12      784.68      898.09     30.77 o 
   5  -9  12      614.73      779.80     29.22 o 
   6  -9  12      841.45      938.14     42.36 o 
   7  -9  12      137.17      111.39     51.68 o 
   8  -9  12       12.49        0.00     15.58 o 
   9  -9  12        7.27        8.42     24.07 o 
  -9  -8  12       32.30       43.92     20.87 o 
  -8  -8  12        0.87        8.26     18.63 o 
  -7  -8  12       68.41       15.02     42.17 o 
  -6  -8  12       13.39        0.00      7.64 o 
  -5  -8  12      202.84      183.89     63.13 o 
  -4  -8  12      615.50      552.05     51.76 o 
  -3  -8  12        8.70       32.89     31.60 o 
  -2  -8  12      982.93      978.18     45.86 o 
  -1  -8  12      649.25      744.11     49.60 o 
   0  -8  12      109.03      114.07     17.73 o 
   1  -8  12       50.70       44.00     14.27 o 
   2  -8  12        9.55        0.00      9.64 o 
   3  -8  12      404.38      382.83     22.42 o 
   4  -8  12      100.30      118.72     18.13 o 
   5  -8  12      507.34      517.24     24.98 o 
   6  -8  12      217.51      264.64     24.89 o 
   7  -8  12      391.98      428.29     26.12 o 
   8  -8  12      223.43      226.18     24.15 o 
   9  -8  12      136.04      107.70     43.16 o 
 -10  -7  12       74.85       19.97     28.73 o 
  -9  -7  12      250.67      334.44     40.01 o 
  -8  -7  12      900.42     1093.20     40.40 o 
  -7  -7  12        7.61        0.00     30.01 o 
  -6  -7  12       51.97      102.97     71.92 o 
  -5  -7  12     1097.71     1102.47     65.77 o 
  -4  -7  12       69.47       58.99     41.91 o 
  -3  -7  12      623.55      569.94     60.31 o 
  -2  -7  12      531.85      585.25     30.33 o 
  -1  -7  12      443.74      455.69     16.36 o 
   0  -7  12      166.34      196.14     16.90 o 
   1  -7  12      634.60      902.57     44.60 o 
   2  -7  12      273.68      357.96     18.87 o 
   3  -7  12        2.55        0.00     10.83 o 
   4  -7  12      578.89      633.54     30.73 o 
   5  -7  12        7.10       22.53     18.54 o 
   6  -7  12        9.74        7.57     14.62 o 
   7  -7  12      765.71      774.14     28.18 o 
   8  -7  12       21.71        9.12     19.72 o 
   9  -7  12       14.02       53.09     19.70 o 
  10  -7  12       81.85       73.58     25.43 o 
 -10  -6  12      527.88      614.47     37.04 o 
  -9  -6  12      597.44      594.85     35.80 o 
  -8  -6  12      197.52      264.63     29.81 o 
  -7  -6  12       10.54       15.52     35.18 o 
  -6  -6  12      404.66      497.89     54.86 o 
  -5  -6  12      345.22      377.29     52.27 o 
  -4  -6  12       28.74       40.88     39.84 o 
  -3  -6  12      659.84      798.27     62.64 o 
  -2  -6  12       10.85        0.00     23.49 o 
  -1  -6  12       13.64       12.22      4.57 o 
   0  -6  12      840.16      972.52     22.49 o 
   1  -6  12      378.80      473.01     15.77 o 
   2  -6  12        6.22        7.92     10.05 o 
   3  -6  12      445.99      439.15     19.76 o 
   4  -6  12      708.80      767.18     28.39 o 
   5  -6  12      855.49     1030.81     26.87 o 
   6  -6  12       84.85      129.77     20.19 o 
   7  -6  12       71.12       89.00     20.45 o 
   8  -6  12      220.52      264.90     32.26 o 
   9  -6  12       30.19       26.81     19.43 o 
  10  -6  12        0.20       24.64     19.28 o 
 -11  -5  12      135.27       75.34     70.89 o 
 -10  -5  12       76.93       82.47     26.99 o 
  -9  -5  12        9.62        0.00     26.74 o 
  -8  -5  12       30.35        9.14     20.46 o 
  -7  -5  12        2.48       10.72     40.62 o 
  -6  -5  12        7.60        0.00     26.39 o 
  -5  -5  12      799.00      884.29     61.61 o 
  -4  -5  12      646.65      702.49     58.50 o 
  -3  -5  12     2061.54     2141.67     77.23 o 
  -2  -5  12     2365.85     2340.88     76.73 o 
  -1  -5  12     1162.60     1178.60     48.69 o 
   0  -5  12        6.18       32.04     15.74 o 
   1  -5  12     1006.86     1056.64     27.58 o 
   2  -5  12      288.71      254.56     17.83 o 
   3  -5  12      338.41      339.22     19.22 o 
   4  -5  12      217.87      265.95     18.54 o 
   5  -5  12      110.03      145.90     20.62 o 
   6  -5  12      150.29      150.16     18.46 o 
   7  -5  12       36.61       61.97     21.49 o 
   8  -5  12      733.10      869.83     37.98 o 
   9  -5  12      348.15      412.55     26.16 o 
  10  -5  12      109.98      105.43     18.22 o 
 -11  -4  12      238.75      272.67    163.01 o 
 -10  -4  12       56.76       92.69     27.32 o 
  -9  -4  12       72.96       76.33     26.02 o 
  -8  -4  12        7.84       10.75     20.46 o 
  -7  -4  12       29.99       14.09     31.82 o 
  -6  -4  12      159.55      142.30     26.80 o 
  -5  -4  12       30.64       27.94     38.29 o 
  -4  -4  12      103.26      102.97     42.95 o 
  -3  -4  12     1076.17     1004.70     61.63 o 
  -2  -4  12     1525.82     1548.60    100.51 o 
  -1  -4  12      752.18      908.13     56.43 o 
   0  -4  12      973.43      862.90     62.14 o 
   1  -4  12       28.14       20.35     15.94 o 
   2  -4  12       71.96       63.42     12.58 o 
   3  -4  12        6.70       32.81     15.75 o 
   4  -4  12       74.40      107.18     15.62 o 
   5  -4  12      644.39      660.93     24.27 o 
   6  -4  12      685.90      771.21     24.03 o 
   7  -4  12       23.33       17.35     13.74 o 
   8  -4  12      438.45      456.05     30.02 o 
   9  -4  12       97.09      110.01     19.11 o 
  10  -4  12      138.77      144.29     21.12 o 
 -11  -3  12        0.77        0.00     26.18 o 
 -10  -3  12       40.31       59.25     40.86 o 
  -9  -3  12      361.65      424.58     38.93 o 
  -8  -3  12       10.70       24.60     26.33 o 
  -7  -3  12       32.24       81.86     24.11 o 
  -6  -3  12      347.57      380.75     31.10 o 
  -5  -3  12      517.04      577.45     34.94 o 
  -4  -3  12      386.90      288.81     76.08 o 
  -3  -3  12      140.50      161.97     43.47 o 
  -2  -3  12       31.02        0.00     55.36 o 
  -1  -3  12      202.59      216.31     42.95 o 
   0  -3  12       40.48       71.40     34.67 o 
   1  -3  12      139.71      107.12     35.19 o 
   2  -3  12      675.19      777.51     29.59 o 
   3  -3  12      953.51     1100.67     28.73 o 
   4  -3  12      390.29      416.56     35.42 o 
   5  -3  12     1161.48     1283.03     26.79 o 
   6  -3  12      621.40      683.73     24.58 o 
   7  -3  12      142.01      107.65     41.95 o 
   8  -3  12       75.04       59.44     14.21 o 
   9  -3  12       49.63       42.39     13.47 o 
 -12  -2  12        4.44        9.57     23.62 o 
 -11  -2  12       25.18       19.16     25.36 o 
 -10  -2  12       77.74       96.96     28.82 o 
  -9  -2  12        1.53        0.16     25.61 o 
  -8  -2  12       46.03       53.86     33.11 o 
  -7  -2  12      310.99      343.90     31.05 o 
  -6  -2  12      117.28      129.82     26.51 o 
  -5  -2  12     1180.52     1199.62     66.81 o 
  -4  -2  12     2375.12     2460.63     49.77 o 
  -3  -2  12      888.92      924.29     33.88 o 
  -2  -2  12     2023.02     2068.63     69.97 o 
  -1  -2  12     1742.11     1781.57     94.31 o 
   0  -2  12      565.90      533.18     16.00 o 
   1  -2  12      930.10     1019.09     37.02 o 
   2  -2  12       82.34      104.63     15.48 o 
   3  -2  12       14.34       13.48     10.37 o 
   4  -2  12        5.01       13.33     11.10 o 
   5  -2  12      347.61      393.99     36.51 o 
   6  -2  12      167.98      189.21     67.13 o 
   7  -2  12     1050.80     1180.57     27.90 o 
   8  -2  12      595.95      644.31     37.97 o 
   9  -2  12       64.13       25.06     32.60 o 
 -12  -1  12      603.79      754.76     45.25 o 
 -11  -1  12      941.34     1129.95     82.58 o 
 -10  -1  12      174.23       96.85    121.86 o 
  -9  -1  12      148.13      163.91     31.08 o 
  -8  -1  12      251.44      303.82     32.55 o 
  -7  -1  12      191.49      179.84     28.78 o 
  -6  -1  12       52.94       53.05     24.02 o 
  -5  -1  12       93.49      120.81     28.83 o 
  -4  -1  12      133.75      107.31     23.84 o 
  -3  -1  12      961.93     1049.33     40.39 o 
  -2  -1  12      497.24      449.92     19.13 o 
  -1  -1  12     1308.41     1370.75     23.48 o 
   0  -1  12      500.36      571.84     25.90 o 
   1  -1  12      774.04      846.43     34.69 o 
   2  -1  12      822.49      932.58     31.11 o 
   3  -1  12        2.39       25.16     16.82 o 
   4  -1  12      628.47      687.43     29.08 o 
   5  -1  12        2.10        0.00     13.89 o 
   6  -1  12     1164.52     1285.41     37.28 o 
   7  -1  12      198.26      116.62     45.82 o 
   8  -1  12        1.40        0.00     10.26 o 
   9  -1  12        4.99       13.44     24.28 o 
 -12   0  12       10.46        4.91     25.10 o 
 -11   0  12       73.45       60.02     40.36 o 
 -10   0  12      806.04      700.18    101.21 o 
  -9   0  12      306.39      311.68     67.02 o 
  -8   0  12       11.97        4.04      6.48 o 
  -7   0  12       50.34       26.74      5.65 o 
  -6   0  12        9.28        0.22     27.16 o 
  -5   0  12     1398.84     1442.44     47.91 o 
  -4   0  12       32.50       33.32      6.40 o 
  -3   0  12      162.57      103.23      7.42 o 
  -2   0  12      772.95      772.98     18.66 o 
  -1   0  12      184.77      133.46     13.16 o 
   0   0  12      454.61      413.48     15.26 o 
   1   0  12      345.55      442.76     17.72 o 
   2   0  12        1.78        1.57      7.86 o 
   3   0  12      235.81      261.71     18.28 o 
   4   0  12      127.31      122.68     13.04 o 
   5   0  12      294.02      307.96     17.82 o 
   6   0  12     1153.85     1243.21     35.87 o 
   7   0  12       24.79       10.81      9.34 o 
   8   0  12      261.56        1.03     37.78 o 
 -11   1  12      398.80      517.02     56.41 o 
 -10   1  12       29.84       31.06     11.34 o 
  -9   1  12       85.31       48.73     29.49 o 
  -8   1  12      400.66      352.59     48.39 o 
  -7   1  12       62.82       59.63      8.02 o 
  -6   1  12       54.14       19.72      9.05 o 
  -5   1  12      697.85      649.70     64.71 o 
  -4   1  12      943.51      995.13     18.89 o 
  -3   1  12      182.02      130.06     14.54 o 
  -2   1  12      181.16      165.38     18.48 o 
  -1   1  12     1213.56     1179.61     21.59 o 
   0   1  12      103.35      106.97     13.50 o 
   1   1  12        6.78       13.63     11.67 o 
   2   1  12       62.75       18.61     10.62 o 
   3   1  12      113.81       95.97     13.72 o 
   4   1  12       14.41        6.03      9.73 o 
   5   1  12        0.46        0.00      8.42 o 
   6   1  12       17.24        7.15     10.98 o 
   7   1  12       29.12        0.00     32.60 o 
   8   1  12      168.58        0.00     23.80 o 
 -11   2  12      197.52       76.54    114.36 o 
 -10   2  12      370.98      382.81     42.95 o 
  -9   2  12      190.42      182.93     57.70 o 
  -8   2  12      303.21      295.07     32.34 o 
  -7   2  12      214.09      177.50     38.81 o 
  -6   2  12        5.15        0.00     19.66 o 
  -5   2  12      116.40       90.04     49.68 o 
  -4   2  12      774.57      788.67     20.54 o 
  -3   2  12      447.27      477.57     33.64 o 
  -2   2  12       33.63       49.20     11.58 o 
  -1   2  12      359.55      454.39     20.20 o 
   0   2  12      558.03      566.43     20.51 o 
   1   2  12      484.80      494.32     26.58 o 
   2   2  12       48.06       72.81     12.48 o 
   3   2  12       18.67       17.63     10.09 o 
   4   2  12       11.26        4.82      9.78 o 
   5   2  12      117.77      114.82     21.82 o 
   6   2  12      544.12      631.46     47.62 o 
   7   2  12        3.39        0.00     24.32 o 
 -11   3  12      445.50      201.47     59.78 o 
 -10   3  12      322.71      284.92     20.56 o 
  -9   3  12      285.65      264.36     18.73 o 
  -8   3  12      105.89      109.70     40.88 o 
  -7   3  12      467.06      431.14     48.13 o 
  -6   3  12      149.37      217.85     39.84 o 
  -5   3  12       44.07       21.73     43.46 o 
  -4   3  12     2302.38     2316.80     65.31 o 
  -3   3  12       45.20       47.40     14.03 o 
  -2   3  12        0.43       25.95     13.39 o 
  -1   3  12        0.71        0.00     10.44 o 
   0   3  12       44.76       45.38     12.70 o 
   1   3  12      380.66      473.00     20.30 o 
   2   3  12      411.34      427.70     17.36 o 
   3   3  12      245.15      238.79     15.03 o 
   4   3  12        2.90        0.00      8.15 o 
   5   3  12      590.75      325.86     28.99 o 
   6   3  12       25.53        0.00     20.70 o 
 -10   4  12      151.14      109.24     22.25 o 
  -9   4  12        3.11        3.10     12.46 o 
  -8   4  12       19.41       39.32     37.77 o 
  -7   4  12      111.65      123.15     40.36 o 
  -6   4  12      344.46      308.45     67.80 o 
  -5   4  12     2087.48     1907.41     65.81 o 
  -4   4  12     1961.05     1953.90     64.25 o 
  -3   4  12      228.82      242.18     35.19 o 
  -2   4  12      680.23      762.09     31.47 o 
  -1   4  12      488.35      463.02     27.82 o 
   0   4  12      102.22       91.75     15.25 o 
   1   4  12        4.40       14.24     13.27 o 
   2   4  12       42.06       23.32     11.77 o 
   3   4  12      138.21       89.89     36.38 o 
   4   4  12      253.40      239.03     54.27 o 
   5   4  12      198.84      315.66     42.95 o 
 -10   5  12       89.90       86.90     22.76 o 
  -9   5  12      315.56      295.50     55.37 o 
  -8   5  12      132.59      142.82     46.57 o 
  -7   5  12        5.36        0.00     36.22 o 
  -6   5  12        1.23        8.80     47.08 o 
  -5   5  12      102.30      116.94     36.74 o 
  -4   5  12       41.38       48.12     31.56 o 
  -3   5  12       92.50      109.18     32.60 o 
  -2   5  12        1.37       13.92     15.16 o 
  -1   5  12      725.25      773.79     33.08 o 
   0   5  12      275.79      329.44     19.59 o 
   1   5  12      323.50      353.38     20.69 o 
   2   5  12      204.73      199.89     21.05 o 
   3   5  12        1.53        0.00     10.69 o 
   4   5  12      211.40      265.98     41.92 o 
  -9   6  12      211.91      240.11     58.47 o 
  -7   6  12      110.61      113.32     71.92 o 
  -6   6  12       59.00       77.10     40.88 o 
  -5   6  12      125.93        4.66     28.46 o 
  -4   6  12       15.82        0.52     21.21 o 
  -3   6  12      172.09      153.17     36.22 o 
  -2   6  12       53.93       76.76     23.54 o 
  -1   6  12       12.37       11.20     17.07 o 
   0   6  12      170.48       96.26     45.00 o 
   1   6  12        1.20        4.62     15.38 o 
   2   6  12       21.33        4.21     12.10 o 
  -7   7  12      102.34      112.80     48.12 o 
  -6   7  12       21.43       42.95     39.84 o 
  -5   7  12       18.32        0.00     18.11 o 
  -4   7  12       80.96        0.00     28.46 o 
  -3   7  12      152.82        0.00     28.46 o 
  -2   7  12      117.93      125.93     33.63 o 
  -1   7  12      124.06      100.16     27.19 o 
   0   7  12      511.25      532.10     30.43 o 
   1   7  12      368.63      390.98     24.88 o 
   2   7  12      125.35        0.00     13.35 o 
  -5   8  12      138.27       20.70     37.77 o 
  -4   8  12        8.82        0.00     30.01 o 
  -3   8  12       20.97        0.00     24.84 o 
  -2   8  12        4.83        2.59     25.35 o 
  -1   8  12      238.79      223.55     40.36 o 
  -1 -14  13      323.72        0.00     35.10 o 
   0 -14  13      218.28        0.00     31.24 o 
   1 -14  13      309.57        0.00     31.39 o 
   2 -14  13      319.40        0.00     31.16 o 
   3 -14  13      457.45      191.24    189.94 o 
   4 -14  13      107.92        0.00     30.63 o 
  -4 -13  13      214.66        0.00     24.45 o 
  -3 -13  13       34.22        0.00     30.91 o 
  -2 -13  13      120.09        0.00     28.14 o 
  -1 -13  13        7.38        0.00     29.64 o 
   0 -13  13        2.45        0.00     26.74 o 
   1 -13  13        6.57        5.91     35.85 o 
   2 -13  13      126.68        0.00     34.73 o 
   3 -13  13      653.16      873.88     67.63 o 
   4 -13  13      280.53        1.80     16.97 o 
   5 -13  13        6.46        4.98     19.21 o 
  -5 -12  13      134.89       66.98     24.84 o 
  -4 -12  13       10.34        4.50     11.39 o 
  -3 -12  13      602.43      662.14     48.84 o 
  -2 -12  13      282.68        0.00     30.24 o 
  -1 -12  13       26.38        0.00     30.27 o 
   0 -12  13      247.63        0.00     31.61 o 
   1 -12  13      805.63      870.15     53.14 o 
   2 -12  13      448.77      449.72    283.36 o 
   3 -12  13      139.19      131.17     97.02 o 
   4 -12  13       92.49       57.53     43.93 o 
   5 -12  13       10.71       12.48     19.77 o 
   6 -12  13      130.02       81.48     54.57 o 
   7 -12  13       37.68        0.00     19.24 o 
  -6 -11  13        0.08        0.00     10.00 o 
  -5 -11  13       33.87        8.89     16.95 o 
  -4 -11  13       17.13        9.51     15.49 o 
  -3 -11  13      172.56       78.93     71.67 o 
  -2 -11  13      245.40      148.04    120.32 o 
  -1 -11  13        1.55        0.00     29.76 o 
   0 -11  13      257.97      206.54    143.09 o 
   1 -11  13      296.16      159.88    138.43 o 
   2 -11  13       83.92       35.26     41.33 o 
   3 -11  13      276.84      342.93     24.75 o 
   4 -11  13      636.14      525.80    306.17 o 
   5 -11  13       33.33        0.00     21.43 o 
   6 -11  13        0.51        0.00     16.35 o 
   7 -11  13       10.25        5.40     17.56 o 
  -7 -10  13       42.12        0.52     31.04 o 
  -6 -10  13      624.97      570.23     70.91 o 
  -5 -10  13        3.86        0.42     12.12 o 
  -4 -10  13      795.74      694.45     66.44 o 
  -3 -10  13        9.24       27.70     29.25 o 
  -2 -10  13       12.81        0.00     38.29 o 
  -1 -10  13      747.67      797.58     47.90 o 
   0 -10  13     1657.06     1690.79     66.77 o 
   1 -10  13       28.37       23.87     14.57 o 
   2 -10  13       32.23       11.89     18.38 o 
   3 -10  13      140.08      128.21     20.13 o 
   4 -10  13      603.85      665.35     28.61 o 
   5 -10  13      191.13      227.32     24.30 o 
   6 -10  13      182.62      173.78     75.15 o 
   7 -10  13      223.26      300.33    101.07 o 
   8 -10  13      240.77        0.00     18.26 o 
  -8  -9  13       93.14       11.38     39.84 o 
  -7  -9  13      381.97      480.27     60.55 o 
  -6  -9  13        2.48        2.95      7.55 o 
  -5  -9  13      541.00      528.96     77.64 o 
  -4  -9  13      512.80      519.67     55.38 o 
  -3  -9  13        2.93       11.85     26.27 o 
  -2  -9  13        2.29       10.98     26.07 o 
  -1  -9  13       55.87      100.27     32.93 o 
   0  -9  13       54.01       44.48     34.15 o 
   1  -9  13      438.13      517.59     20.38 o 
   2  -9  13       18.10       10.40     13.17 o 
   3  -9  13       17.22       21.49     14.54 o 
   4  -9  13      947.34     1077.52     58.11 o 
   5  -9  13       64.08       72.57     19.63 o 
   6  -9  13      337.79      460.34     27.47 o 
   7  -9  13        4.62       17.85     18.39 o 
   8  -9  13      264.41      260.51     78.13 o 
  -9  -8  13      124.46      110.36     84.86 o 
  -8  -8  13      623.78      655.81     65.22 o 
  -7  -8  13      369.20      547.03     62.10 o 
  -6  -8  13      121.22       96.76     76.58 o 
  -5  -8  13       32.62       40.88     43.46 o 
  -4  -8  13       19.61       23.80     41.39 o 
  -3  -8  13       91.51       96.65     21.29 o 
  -2  -8  13     1430.02     1464.69     62.66 o 
  -1  -8  13       34.56       15.82     19.57 o 
   0  -8  13       93.94       51.24     40.73 o 
   1  -8  13      303.98      337.51     16.71 o 
   2  -8  13      303.60      433.12     19.94 o 
   3  -8  13       69.45       61.58     20.92 o 
   4  -8  13      404.96      436.86     23.22 o 
   5  -8  13     1214.01     1367.60     35.17 o 
   6  -8  13       70.97       73.53     19.54 o 
   7  -8  13       40.30       38.55     18.89 o 
   8  -8  13       84.48       52.50     27.38 o 
   9  -8  13       22.40        0.00     15.41 o 
 -10  -7  13       14.72       19.61     31.24 o 
  -9  -7  13      122.00      119.51     96.24 o 
  -8  -7  13      314.52      328.95     33.75 o 
  -7  -7  13        7.95       42.43     42.94 o 
  -6  -7  13      313.49      342.08     89.01 o 
  -5  -7  13     1294.16     1444.92     75.61 o 
  -4  -7  13     1110.94     1263.52     70.94 o 
  -3  -7  13      822.49      962.46    102.51 o 
  -2  -7  13       54.49       72.35     30.79 o 
  -1  -7  13        0.30        0.00      7.34 o 
   0  -7  13       16.24       20.64      7.86 o 
   1  -7  13       70.31       50.43     13.48 o 
   2  -7  13       41.48       22.52     12.25 o 
   3  -7  13     1299.14     1314.17     60.86 o 
   4  -7  13     1626.90     1767.89     38.04 o 
   5  -7  13      245.73      296.36     29.10 o 
   6  -7  13      138.30      173.56     22.81 o 
   7  -7  13      585.39      641.64     30.21 o 
   8  -7  13       27.77       77.11     20.46 o 
   9  -7  13       55.56       16.12     21.38 o 
 -10  -6  13       75.72       62.66     61.32 o 
  -9  -6  13        0.06        8.20     21.49 o 
  -8  -6  13       17.17        7.80     21.22 o 
  -7  -6  13        4.05        0.00     64.16 o 
  -6  -6  13      825.83      906.00     67.82 o 
  -5  -6  13      299.84      359.16     54.34 o 
  -4  -6  13     1294.84     1414.44     71.47 o 
  -3  -6  13      187.53      260.29     52.78 o 
  -2  -6  13      555.92      598.38     60.05 o 
  -1  -6  13     1132.02     1272.89     43.24 o 
   0  -6  13        8.90        8.59     10.52 o 
   1  -6  13      136.19      168.54     15.21 o 
   2  -6  13      130.50      155.28     19.46 o 
   3  -6  13      472.21      509.33     28.17 o 
   4  -6  13       33.43       27.10     17.81 o 
   5  -6  13       41.10       68.95     20.36 o 
   6  -6  13      487.72      507.84     35.16 o 
   7  -6  13      381.68      455.94     24.32 o 
   8  -6  13      275.82      350.95     57.59 o 
   9  -6  13       55.41       66.84     27.66 o 
 -10  -5  13       90.42       69.91     64.16 o 
  -9  -5  13      154.37       87.84     80.72 o 
  -8  -5  13       10.55       11.00     22.19 o 
  -7  -5  13        1.41        0.00     24.02 o 
  -6  -5  13      255.80      240.12     52.27 o 
  -5  -5  13       32.89       69.85     43.46 o 
  -4  -5  13      137.77      204.40     50.19 o 
  -3  -5  13      734.06      872.86     64.20 o 
  -2  -5  13      814.71      722.26     60.06 o 
  -1  -5  13     1022.71     1117.49     66.80 o 
   0  -5  13     1221.53     1288.37     29.00 o 
   1  -5  13      231.97      299.66     23.79 o 
   2  -5  13        8.40        6.17     10.60 o 
   3  -5  13     1149.90     1209.37     29.94 o 
   4  -5  13      365.98      406.11     22.13 o 
   5  -5  13       82.72       88.79     16.90 o 
   6  -5  13        3.22       12.81     14.22 o 
   7  -5  13        0.70        5.26     14.94 o 
   8  -5  13      109.25      115.34     25.06 o 
   9  -5  13        0.46        0.00     16.62 o 
 -11  -4  13       69.92       49.14     36.48 o 
 -10  -4  13       36.73        1.46     21.70 o 
  -9  -4  13       83.13       71.93     57.95 o 
  -8  -4  13      102.58       85.23     43.55 o 
  -7  -4  13      164.66      209.61     30.89 o 
  -6  -4  13      871.82     1115.64     41.53 o 
  -5  -4  13      694.91      796.19     63.16 o 
  -4  -4  13      876.65     1015.85    101.48 o 
  -3  -4  13     1478.97     1617.79     74.08 o 
  -2  -4  13      106.02       91.07     68.82 o 
  -1  -4  13        6.65        1.03     26.91 o 
   0  -4  13      173.03      112.29     41.40 o 
   1  -4  13        0.87       20.32      9.86 o 
   2  -4  13      568.97      587.84     28.99 o 
   3  -4  13      392.75      449.82     23.36 o 
   4  -4  13      120.97       92.59     16.10 o 
   5  -4  13      590.45      713.96     24.25 o 
   6  -4  13      708.27      799.61     27.64 o 
   7  -4  13      587.72      583.34     23.66 o 
   8  -4  13       57.96       59.68     18.43 o 
   9  -4  13      287.02      306.96     42.47 o 
 -11  -3  13        8.70        4.57     21.98 o 
 -10  -3  13       18.63       17.99     31.29 o 
  -9  -3  13        1.66        0.00     22.84 o 
  -8  -3  13       24.00       39.06     35.44 o 
  -7  -3  13      264.58      362.76     42.22 o 
  -6  -3  13      536.27      560.80     47.62 o 
  -5  -3  13      103.80      177.63     91.33 o 
  -4  -3  13       24.46       20.53     21.44 o 
  -3  -3  13      995.28     1145.42     64.73 o 
  -2  -3  13     1913.68     1967.68     74.11 o 
  -1  -3  13     1333.70     1373.15     95.31 o 
   0  -3  13       39.90       39.32     34.67 o 
   1  -3  13       10.80       15.00     30.01 o 
   2  -3  13      715.71      825.21     49.70 o 
   3  -3  13      559.30      530.87     23.51 o 
   4  -3  13      138.09      147.59     31.20 o 
   5  -3  13       82.55       82.32     20.19 o 
   6  -3  13      163.39      223.67    150.84 o 
   7  -3  13      131.02      110.14     91.59 o 
   8  -3  13       16.38       15.37     20.44 o 
   9  -3  13       99.16       97.80     43.46 o 
 -11  -2  13       91.00       46.57     39.58 o 
 -10  -2  13      172.75       92.78     75.81 o 
  -9  -2  13        5.94        8.78     27.42 o 
  -8  -2  13      547.82      645.97     39.29 o 
  -7  -2  13      633.29      682.21     38.02 o 
  -6  -2  13      245.73      305.62     39.86 o 
  -5  -2  13      964.94      992.17     39.23 o 
  -4  -2  13      397.33      412.00     39.97 o 
  -3  -2  13       48.38       59.28     25.52 o 
  -2  -2  13       57.82       39.84     36.74 o 
  -1  -2  13      275.65      313.10     46.58 o 
   0  -2  13       29.26       18.75     13.97 o 
   1  -2  13      831.76      892.48     23.37 o 
   2  -2  13        5.82       17.49     20.47 o 
   3  -2  13      582.17      621.86     30.72 o 
   4  -2  13     1916.98     2154.70     45.88 o 
   5  -2  13     1307.80     1403.41     35.52 o 
   6  -2  13      118.08      115.60     46.42 o 
   7  -2  13      181.33        0.00     11.93 o 
   8  -2  13       96.92       48.70     23.67 o 
 -11  -1  13        7.52        4.35     24.49 o 
 -10  -1  13        2.03       22.55     33.81 o 
  -9  -1  13      106.45      106.88     84.08 o 
  -8  -1  13       26.19       14.38     25.35 o 
  -7  -1  13        3.26       26.30     24.35 o 
  -6  -1  13      570.24      654.31     36.93 o 
  -5  -1  13      160.01      237.03     41.14 o 
  -4  -1  13      192.45      227.07     27.92 o 
  -3  -1  13      418.74      416.90     30.14 o 
  -2  -1  13        0.76        0.00      6.17 o 
  -1  -1  13      168.99      147.15     14.44 o 
   0  -1  13       46.22       82.73     25.87 o 
   1  -1  13        2.07        7.11     18.63 o 
   2  -1  13       85.44       89.74     16.22 o 
   3  -1  13        2.33       13.17     13.77 o 
   4  -1  13       54.56       39.15     19.83 o 
   5  -1  13     1288.43     1544.12     40.52 o 
   6  -1  13      392.54      490.70     25.62 o 
   7  -1  13     1072.51     1078.98     60.16 o 
   8  -1  13      211.16        1.03     37.78 o 
 -11   0  13      428.70      380.72    246.61 o 
 -10   0  13      115.43      101.52     81.50 o 
  -9   0  13      117.93       54.50     57.44 o 
  -8   0  13        4.86        0.00     21.86 o 
  -7   0  13      129.56      140.73     30.44 o 
  -6   0  13       12.31        0.27     40.36 o 
  -5   0  13       78.61       74.79     24.95 o 
  -4   0  13       39.13       17.84      9.69 o 
  -3   0  13      258.38      262.96     12.80 o 
  -2   0  13      122.13      114.33     13.93 o 
  -1   0  13      669.45      609.03     19.98 o 
   0   0  13      570.81      634.28     17.99 o 
   1   0  13      360.37      319.71     15.82 o 
   2   0  13        1.30        9.33     11.64 o 
   3   0  13       67.61       58.40     13.68 o 
   4   0  13       20.48       22.80     11.40 o 
   5   0  13       92.06       50.04     19.91 o 
   6   0  13       54.88        8.87     11.23 o 
   7   0  13       32.67        0.52     32.08 o 
 -11   1  13      388.82      432.13     59.52 o 
 -10   1  13      199.49      208.54     49.16 o 
  -9   1  13      670.02      697.25     57.46 o 
  -8   1  13      494.71      439.25     47.36 o 
  -7   1  13      130.93      134.27     47.09 o 
  -6   1  13      611.31      429.45     30.06 o 
  -5   1  13      104.25      116.71     18.85 o 
  -4   1  13      134.41      106.11     11.33 o 
  -3   1  13        2.15        0.45      8.70 o 
  -2   1  13        7.27       14.94     12.03 o 
  -1   1  13      560.19      572.19     19.01 o 
   0   1  13      264.58      240.33     19.74 o 
   1   1  13       61.78       68.06     13.81 o 
   2   1  13       19.90       24.50     13.18 o 
   3   1  13      217.16      197.04     31.81 o 
   4   1  13      199.15      236.16     16.18 o 
   5   1  13      269.52      274.61     14.83 o 
   6   1  13      532.92      682.17     47.62 o 
   7   1  13      141.87        0.00     20.70 o 
 -10   2  13      510.39      532.06     60.56 o 
  -9   2  13      518.12      267.38    192.28 o 
  -8   2  13      301.52      261.86     68.57 o 
  -7   2  13      292.71      141.07    158.10 o 
  -6   2  13      286.69      330.69     43.99 o 
  -5   2  13      587.59      516.53     53.57 o 
  -4   2  13       11.82        8.69      9.49 o 
  -3   2  13      429.93      372.32     16.56 o 
  -2   2  13      236.37      258.88     20.58 o 
  -1   2  13        2.48        0.73      9.37 o 
   0   2  13      113.05       89.97     16.52 o 
   1   2  13        4.33        0.00     10.60 o 
   2   2  13      378.86      381.50     25.11 o 
   3   2  13      588.39      591.20     21.25 o 
   4   2  13      448.24      489.88     19.42 o 
   5   2  13       13.10        1.53     10.63 o 
   6   2  13       95.42        0.00     24.32 o 
 -10   3  13       78.97       43.46     43.46 o 
  -9   3  13        1.34       13.06     11.29 o 
  -8   3  13      210.17       80.44    112.03 o 
  -7   3  13       53.66      118.49     40.88 o 
  -6   3  13       39.67       36.22     34.15 o 
  -5   3  13      412.16      359.18     65.21 o 
  -4   3  13       69.11       69.48     14.66 o 
  -3   3  13      408.15      370.83     20.22 o 
  -2   3  13      930.97      944.65     24.15 o 
  -1   3  13      957.24      986.70     29.93 o 
   0   3  13      540.45      572.19     23.39 o 
   1   3  13       15.08        9.88     12.46 o 
   2   3  13        5.22        4.05     11.52 o 
   3   3  13        2.36       11.43     11.33 o 
   4   3  13       97.24       73.49     21.10 o 
   5   3  13       64.03        0.00     31.05 o 
  -9   4  13      186.34      139.75     72.44 o 
  -8   4  13       73.10       65.71     42.43 o 
  -7   4  13       59.13       54.33     39.32 o 
  -6   4  13      107.47      101.42     61.58 o 
  -5   4  13      782.70      778.07     52.80 o 
  -4   4  13      455.28      424.92     43.48 o 
  -3   4  13       84.28       66.00     22.48 o 
  -2   4  13       62.86       55.72     17.84 o 
  -1   4  13       18.71        7.31     12.29 o 
   0   4  13     1167.61     1252.47     30.24 o 
   1   4  13      243.36      269.33     42.43 o 
   2   4  13      241.38      353.25     18.42 o 
   3   4  13       52.27       65.91     15.66 o 
  -9   5  13       15.24        0.00     40.36 o 
  -8   5  13       14.23        2.59     32.60 o 
  -7   5  13       61.63       90.03     45.02 o 
  -6   5  13     1640.76     1636.22    102.04 o 
  -5   5  13      264.65      249.95     44.50 o 
  -4   5  13      175.18        0.00     23.80 o 
  -3   5  13       12.92        5.35     15.28 o 
  -2   5  13      126.46      118.15     30.79 o 
  -1   5  13       42.06       27.17     16.74 o 
   0   5  13        9.58        4.34     15.32 o 
   1   5  13       64.71       32.76     16.21 o 
   2   5  13       99.96       63.64     29.76 o 
   3   5  13       26.10       14.58     18.45 o 
  -7   6  13      143.53      129.88     76.06 o 
  -6   6  13      112.31      104.01     44.50 o 
  -5   6  13        1.96        8.28     31.56 o 
  -4   6  13        0.84        2.59     25.87 o 
  -3   6  13      393.91      449.10     40.63 o 
  -2   6  13      587.91      623.06     35.89 o 
  -1   6  13      236.87      134.10     51.46 o 
   0   6  13      217.57      133.93     49.42 o 
   1   6  13      338.35      323.01     55.11 o 
  -5   7  13       16.21        0.00     27.42 o 
  -4   7  13        9.51        9.31     31.56 o 
  -3   7  13       25.84       10.35     31.04 o 
  -2   7  13      102.27        3.62     41.39 o 
  -1   7  13       36.08       20.18     28.98 o 
  -3 -13  14        4.45        0.00     27.40 o 
  -2 -13  14       74.04        0.00     26.15 o 
  -1 -13  14      116.72       10.40     31.89 o 
   0 -13  14      266.21        0.00     36.55 o 
   1 -13  14      353.53      497.87    337.68 o 
   2 -13  14      164.29        6.95     32.19 o 
   3 -13  14      143.32       38.18     42.90 o 
   4 -13  14      163.13      164.69     69.06 o 
  -4 -12  14       91.67        0.00     22.54 o 
  -3 -12  14       83.82        6.83     45.30 o 
  -2 -12  14       86.46       16.12     31.52 o 
  -1 -12  14       30.13        0.00     28.51 o 
   0 -12  14       13.99        1.68     25.19 o 
   1 -12  14      797.32      910.96     55.28 o 
   2 -12  14      195.84      118.83     98.38 o 
   3 -12  14      103.16       65.11     59.25 o 
   4 -12  14      154.80      164.33     70.69 o 
   5 -12  14        1.11       17.09     21.52 o 
  -6 -11  14      112.51      178.52     61.06 o 
  -5 -11  14      120.25      164.55     60.02 o 
  -4 -11  14        3.93        9.60     12.41 o 
  -3 -11  14      225.38        0.00     27.55 o 
  -2 -11  14       70.68        0.00     26.30 o 
  -1 -11  14      126.48        7.10     44.60 o 
   0 -11  14       97.66        1.37     10.26 o 
   1 -11  14      236.09      201.88     59.41 o 
   2 -11  14       54.83       24.55     32.25 o 
   3 -11  14      209.55       89.15     77.49 o 
   4 -11  14       48.29       54.02     24.32 o 
   5 -11  14        1.83        0.71     18.62 o 
   6 -11  14      341.15      416.29    119.25 o 
  -7 -10  14       41.05       31.04     47.60 o 
  -6 -10  14        0.49        3.10     38.29 o 
  -5 -10  14      107.27      202.84     58.99 o 
  -4 -10  14      921.80      770.72    175.25 o 
  -3 -10  14       27.64       36.36      9.48 o 
  -2 -10  14        8.43        0.00     21.32 o 
  -1 -10  14        3.57        8.29     10.48 o 
   0 -10  14      383.01      452.73     19.50 o 
   1 -10  14       44.44       61.92     41.63 o 
   2 -10  14      226.25      296.16     22.85 o 
   3 -10  14      232.13      254.19     34.05 o 
   4 -10  14       15.32       14.93     16.48 o 
   5 -10  14       58.46       38.03     23.01 o 
   6 -10  14       12.51       32.94     20.24 o 
   7 -10  14       18.08       31.16     21.03 o 
  -8  -9  14      173.85        0.00     34.15 o 
  -7  -9  14     1086.62     1308.38     81.29 o 
  -6  -9  14      677.88      795.60     72.47 o 
  -5  -9  14       34.99       56.40     79.68 o 
  -4  -9  14        0.25        8.28     39.32 o 
  -3  -9  14        0.11        1.26      5.15 o 
  -2  -9  14      220.49       85.14    117.21 o 
  -1  -9  14        0.89        0.00     10.72 o 
   0  -9  14       92.39      134.69     43.72 o 
   1  -9  14       56.89       23.36     24.86 o 
   2  -9  14     1158.69     1225.94     53.52 o 
   3  -9  14      709.62      811.93     39.53 o 
   4  -9  14      100.35       80.55     19.13 o 
   5  -9  14      277.48      334.82     24.53 o 
   6  -9  14      102.15       89.16     39.97 o 
   7  -9  14       54.82       77.65     26.70 o 
  -8  -8  14      365.22      479.20     38.66 o 
  -7  -8  14      674.21      747.97     69.88 o 
  -6  -8  14       16.15        0.00     42.43 o 
  -5  -8  14      333.86      401.60     63.14 o 
  -4  -8  14      924.79      979.56     73.52 o 
  -3  -8  14      107.25      119.53     52.78 o 
  -2  -8  14        5.45       15.56     27.11 o 
  -1  -8  14       92.32      115.47      8.04 o 
   0  -8  14      181.99      210.58     21.96 o 
   1  -8  14     1419.64     1555.49     36.04 o 
   2  -8  14      496.31      485.80     20.62 o 
   3  -8  14      874.66      943.31     26.86 o 
   4  -8  14     1513.89     1632.83     34.10 o 
   5  -8  14      168.51      189.04     63.75 o 
   6  -8  14      651.11      696.22     29.15 o 
   7  -8  14       80.22      110.55     49.84 o 
   8  -8  14      144.28      119.17     49.73 o 
  -9  -7  14        1.66        0.00     22.57 o 
  -8  -7  14      205.45      197.65     33.27 o 
  -7  -7  14       52.75       94.17     50.19 o 
  -6  -7  14       31.50       79.68     78.13 o 
  -5  -7  14      225.73      319.29     58.99 o 
  -4  -7  14      995.95     1004.48     72.49 o 
  -3  -7  14     1496.23     1544.59    121.21 o 
  -2  -7  14      505.21      592.65     65.22 o 
  -1  -7  14      122.85      111.38     23.08 o 
   0  -7  14        2.71       10.40      8.18 o 
   1  -7  14      385.84      404.96     22.64 o 
   2  -7  14      164.53      178.81     16.35 o 
   3  -7  14      234.16      265.24     19.70 o 
   4  -7  14      599.58      633.59     24.83 o 
   5  -7  14       14.00        0.00     17.60 o 
   6  -7  14       79.01       74.33     19.34 o 
   7  -7  14       52.24       85.29     20.61 o 
   8  -7  14      254.41      270.98     99.49 o 
  -9  -6  14       77.52       68.89     56.40 o 
  -8  -6  14       22.09       10.58     29.39 o 
  -7  -6  14      114.04      142.69     36.03 o 
  -6  -6  14      519.97      609.72     65.22 o 
  -5  -6  14      229.38      196.13     56.41 o 
  -4  -6  14        0.66        0.00     35.70 o 
  -3  -6  14       12.58       49.67     45.01 o 
  -2  -6  14       75.30      112.28     48.12 o 
  -1  -6  14      102.54      143.85     49.16 o 
   0  -6  14       10.84       18.23     20.95 o 
   1  -6  14      831.89      970.18     26.37 o 
   2  -6  14        8.21        0.00      9.03 o 
   3  -6  14     1551.82     1712.27     31.22 o 
   4  -6  14     1969.54     2090.11     40.53 o 
   5  -6  14       11.33        0.00     16.57 o 
   6  -6  14       45.50       49.93     17.89 o 
   7  -6  14       46.20       46.85     20.42 o 
   8  -6  14        0.24        4.86     16.68 o 
 -10  -5  14      336.99      215.42    163.27 o 
  -9  -5  14        1.20        4.46     23.05 o 
  -8  -5  14       58.23       69.28     42.69 o 
  -7  -5  14      570.34      676.10     76.86 o 
  -6  -5  14      924.30      968.65     43.38 o 
  -5  -5  14      387.22      416.63     58.48 o 
  -4  -5  14     1611.20     1793.40    119.15 o 
  -3  -5  14      801.28     1017.31     67.82 o 
  -2  -5  14       12.56       14.49     58.47 o 
  -1  -5  14      209.13      230.80     50.20 o 
   0  -5  14      724.47      858.85     61.09 o 
   1  -5  14      416.24      383.55     24.64 o 
   2  -5  14      141.24      105.17     49.67 o 
   3  -5  14     1259.94     1427.66     28.95 o 
   4  -5  14        7.15        0.00     12.81 o 
   5  -5  14       62.77       37.79     17.64 o 
   6  -5  14       49.98       61.17     19.93 o 
   7  -5  14      127.75       59.34     30.29 o 
   8  -5  14       27.92       55.70     20.92 o 
 -10  -4  14      116.38       87.47     55.62 o 
  -9  -4  14      430.18      374.04    223.84 o 
  -8  -4  14       37.10        4.18     22.01 o 
  -7  -4  14       47.45      103.86     30.02 o 
  -6  -4  14       13.10       24.69     24.84 o 
  -5  -4  14      139.20      174.77     30.67 o 
  -4  -4  14      168.19      191.46     50.19 o 
  -3  -4  14      125.46      198.70     50.19 o 
  -2  -4  14      171.02      188.36     47.61 o 
  -1  -4  14      622.28      776.48     59.01 o 
   0  -4  14      326.12      328.63     49.17 o 
   1  -4  14       52.74       61.06     37.77 o 
   2  -4  14      515.87      497.39     21.47 o 
   3  -4  14     1183.70     1252.08     39.15 o 
   4  -4  14      207.42      227.22     23.45 o 
   5  -4  14       33.91       37.21     19.26 o 
   6  -4  14      128.29      110.32     27.63 o 
   7  -4  14       31.24       31.78     30.79 o 
   8  -4  14       64.18      118.32     44.24 o 
 -10  -3  14        8.72       21.30     34.99 o 
  -9  -3  14       91.54       66.67     49.93 o 
  -8  -3  14        7.42       12.86     24.46 o 
  -7  -3  14       56.65       54.87     28.07 o 
  -6  -3  14      593.77      605.69     38.66 o 
  -5  -3  14      851.92      869.95     49.90 o 
  -4  -3  14      582.16      595.74     36.52 o 
  -3  -3  14       52.06       35.70     63.13 o 
  -2  -3  14       61.32       19.66     35.70 o 
  -1  -3  14      138.44      140.23     43.98 o 
   0  -3  14       40.85       35.18     35.18 o 
   1  -3  14       25.90        0.00     26.91 o 
   2  -3  14      212.06      271.16     41.40 o 
   3  -3  14      828.15      978.48     52.29 o 
   4  -3  14     1611.68     1798.60     45.84 o 
   5  -3  14     1503.09     1653.57     40.11 o 
   6  -3  14      227.46      175.27    127.04 o 
   7  -3  14      182.63      108.72     92.37 o 
   8  -3  14       11.66       25.88     24.48 o 
 -10  -2  14        0.79        0.00     23.25 o 
  -9  -2  14       32.80        5.54     24.23 o 
  -8  -2  14       63.99       16.93     26.22 o 
  -7  -2  14       42.72       43.40     31.47 o 
  -6  -2  14       37.62       48.38     27.43 o 
  -5  -2  14      629.32      757.79     38.66 o 
  -4  -2  14      125.28      124.17     27.54 o 
  -3  -2  14      139.74      125.62     26.40 o 
  -2  -2  14       79.06      137.93     25.43 o 
  -1  -2  14       78.15       71.92     37.26 o 
   0  -2  14      586.08      553.87     49.18 o 
   1  -2  14      122.78      130.93     23.29 o 
   2  -2  14        5.23        3.62     11.29 o 
   3  -2  14      117.51      105.11     18.25 o 
   4  -2  14       82.63       82.12     19.27 o 
   5  -2  14        2.17        0.00     17.04 o 
   6  -2  14      912.77     1026.60     61.61 o 
   7  -2  14      137.73        0.00     12.30 o 
 -10  -1  14      255.45      274.49    205.70 o 
  -9  -1  14        3.85        3.10     25.21 o 
  -8  -1  14       99.60       20.42     33.74 o 
  -7  -1  14        3.44       22.79     28.46 o 
  -6  -1  14      116.92      141.89     39.27 o 
  -5  -1  14        0.49        0.00     16.74 o 
  -4  -1  14       56.75       32.58     22.95 o 
  -3  -1  14       25.79       23.90     21.33 o 
  -2  -1  14      348.71      384.43     19.01 o 
  -1  -1  14      224.39      201.37     16.72 o 
   0  -1  14      107.47      149.00     17.56 o 
   1  -1  14      564.11      651.28     19.51 o 
   2  -1  14       35.84       17.61     11.24 o 
   3  -1  14      130.07      128.99     17.22 o 
   4  -1  14      145.83      135.52     16.67 o 
   5  -1  14       15.81        7.40     11.16 o 
   6  -1  14      125.82       54.20     36.07 o 
   7  -1  14       34.29        0.00     35.18 o 
 -10   0  14      595.14      501.60    306.93 o 
  -9   0  14      419.16      276.64    191.49 o 
  -8   0  14      325.58      373.55    231.59 o 
  -7   0  14      226.78      266.25    170.51 o 
  -6   0  14      584.95      659.11     39.53 o 
  -5   0  14        5.47       67.79     57.43 o 
  -4   0  14      149.06      126.60     34.92 o 
  -3   0  14        1.38        0.80      7.12 o 
  -2   0  14       56.18       54.42     12.96 o 
  -1   0  14      200.34      215.11     23.62 o 
   0   0  14      495.28      476.51     25.91 o 
   1   0  14       93.18       61.85     13.84 o 
   2   0  14        1.54        5.86     10.25 o 
   3   0  14        5.05        9.69     11.02 o 
   4   0  14      204.94      212.49     23.71 o 
   5   0  14      375.12      365.81     17.88 o 
   6   0  14      389.24      347.10     58.51 o 
 -10   1  14      141.47       49.46     46.57 o 
  -9   1  14        8.33        0.00     23.24 o 
  -8   1  14       97.08       77.08     63.13 o 
  -7   1  14      615.33      641.30     51.56 o 
  -6   1  14      362.72      394.03     41.66 o 
  -5   1  14      537.96      625.63     38.05 o 
  -4   1  14     1282.41     1514.09     64.69 o 
  -3   1  14      846.36      780.26     34.52 o 
  -2   1  14       75.61       86.64     17.26 o 
  -1   1  14       35.61       25.80     11.23 o 
   0   1  14      115.39      139.92     14.73 o 
   1   1  14      133.69      131.33     17.67 o 
   2   1  14       28.71       24.15     12.31 o 
   3   1  14       58.18       39.74     15.94 o 
   4   1  14      416.19      447.18     18.75 o 
   5   1  14       13.22        2.12      9.17 o 
   6   1  14       87.67        0.00     19.14 o 
  -9   2  14      413.13      465.78     59.00 o 
  -8   2  14       12.04       15.00     35.18 o 
  -7   2  14      431.62      440.95     51.24 o 
  -6   2  14      200.22      163.79     77.10 o 
  -5   2  14       36.33       31.52     16.09 o 
  -4   2  14      134.78      129.72     25.16 o 
  -3   2  14      222.52      241.15     20.61 o 
  -2   2  14      313.98      302.92     24.84 o 
  -1   2  14      565.25      538.07     25.95 o 
   0   2  14      187.92      211.71     18.41 o 
   1   2  14       57.59       48.22     17.29 o 
   2   2  14      185.60      160.57     17.52 o 
   3   2  14       79.83       57.23     17.87 o 
   4   2  14        3.49        1.86      8.60 o 
   5   2  14      131.05        0.00     30.01 o 
  -9   3  14      131.44      150.06     51.74 o 
  -8   3  14      455.94      475.11     56.93 o 
  -7   3  14       49.86        8.80     33.11 o 
  -6   3  14      203.49      163.52     43.47 o 
  -5   3  14      143.17      103.12     34.93 o 
  -4   3  14      299.98      222.62     71.87 o 
  -3   3  14      155.09      159.23     17.23 o 
  -2   3  14      183.85      184.61     21.50 o 
  -1   3  14       40.54       37.46     16.82 o 
   0   3  14        0.56        5.21     11.79 o 
   1   3  14      190.42      102.61     42.41 o 
   2   3  14      222.59      294.75     29.50 o 
   3   3  14      355.74      384.28     18.92 o 
  -8   4  14       80.09       28.46     42.43 o 
  -7   4  14      704.33      547.66     59.01 o 
  -6   4  14      358.00      362.27     51.75 o 
  -5   4  14     1535.76     1527.49    102.55 o 
  -4   4  14      469.01      488.45     54.86 o 
  -3   4  14      393.26      425.99     31.11 o 
  -2   4  14      492.69      514.93     23.39 o 
  -1   4  14      317.04      311.53     21.25 o 
   0   4  14      121.57      114.68     26.69 o 
   1   4  14       16.67        4.77     13.31 o 
   2   4  14       97.71       43.27     21.15 o 
   3   4  14        0.42        1.11     12.45 o 
  -7   5  14       10.45        1.55     31.04 o 
  -6   5  14       17.19       21.21     56.40 o 
  -5   5  14       20.99        2.07     26.91 o 
  -4   5  14      174.19       96.13     65.46 o 
  -3   5  14       83.03       39.77     35.70 o 
  -2   5  14      221.17      176.87     60.52 o 
  -1   5  14       53.37       29.64     25.08 o 
   0   5  14      562.28      627.97     25.18 o 
   1   5  14       31.89        7.42     15.35 o 
  -4   6  14      149.24        0.00     27.94 o 
  -3   6  14        9.13        3.10     27.42 o 
  -2   6  14        0.98        0.00     21.82 o 
   0 -13  15       49.40        0.88     27.18 o 
   1 -13  15      105.06        0.00     14.87 o 
   2 -13  15      446.46      508.67    150.55 o 
  -3 -12  15      125.89        0.64     24.68 o 
  -2 -12  15      110.95        0.00     31.01 o 
  -1 -12  15       88.86        2.39      9.58 o 
   0 -12  15       94.93        1.44     11.01 o 
   1 -12  15       39.73        4.10     18.07 o 
   2 -12  15       34.22       11.79     23.15 o 
   3 -12  15       13.90        0.00     11.46 o 
   4 -12  15        6.71        0.00     13.60 o 
  -5 -11  15       15.99        6.21     44.50 o 
  -4 -11  15       59.41      105.04     58.99 o 
  -3 -11  15        6.79        0.00     32.76 o 
  -2 -11  15       95.06        0.00     10.74 o 
  -1 -11  15      790.34      776.69     57.67 o 
   0 -11  15       93.16        0.00     10.78 o 
   1 -11  15      568.44      594.46     45.93 o 
   2 -11  15       88.34       25.55     29.07 o 
   3 -11  15       40.63       33.02     34.13 o 
   4 -11  15       50.47       23.00     29.08 o 
   5 -11  15       50.65       19.40     24.50 o 
  -6 -10  15     1174.58     1493.79     91.13 o 
  -5 -10  15      169.94      314.61     67.79 o 
  -4 -10  15       49.23       49.67     83.30 o 
  -3 -10  15       53.56       39.32     51.74 o 
  -2 -10  15        3.83        0.00      6.93 o 
  -1 -10  15       20.30        0.00      9.26 o 
   0 -10  15       48.83        3.56      8.27 o 
   1 -10  15     1354.86     1369.39     58.44 o 
   2 -10  15      175.02       95.47     85.56 o 
   3 -10  15      272.32      344.10     99.42 o 
   4 -10  15      685.40      801.15     32.35 o 
   5 -10  15      227.90      350.78    105.73 o 
   6 -10  15       24.27       13.21     19.12 o 
  -7  -9  15     1065.12     1333.19     88.02 o 
  -6  -9  15      868.10      833.48     78.17 o 
  -5  -9  15      176.42      278.39     64.17 o 
  -4  -9  15      142.93      214.22     62.09 o 
  -3  -9  15      195.00      297.03     65.72 o 
  -2  -9  15      299.50        6.91     33.46 o 
  -1  -9  15       70.69       48.72     27.34 o 
   0  -9  15      817.27      734.43     67.89 o 
   1  -9  15      151.36      128.42     20.65 o 
   2  -9  15      399.05      377.97     22.29 o 
   3  -9  15        8.76        0.00     11.57 o 
   4  -9  15      216.45      221.30     74.85 o 
   5  -9  15      360.09        3.96     24.46 o 
   6  -9  15       85.30       21.06     26.06 o 
  -8  -8  15       90.60       80.13     32.23 o 
  -7  -8  15       64.09       54.33     51.74 o 
  -6  -8  15        4.94        0.00     43.46 o 
  -5  -8  15        5.30        7.76     40.87 o 
  -4  -8  15       26.11       58.47     51.22 o 
  -3  -8  15       18.80        6.21     39.84 o 
  -2  -8  15      262.36      300.67     64.17 o 
  -1  -8  15      677.42      829.02     48.94 o 
   0  -8  15      282.43      238.57     34.52 o 
   1  -8  15        6.93        5.66     15.41 o 
   2  -8  15     1834.99     1943.20     80.84 o 
   3  -8  15       34.71       41.50     15.44 o 
   4  -8  15        1.74       19.32     16.46 o 
   5  -8  15      208.84      168.49     76.16 o 
   6  -8  15        3.38        0.00     27.42 o 
   7  -8  15       27.60        4.72     18.10 o 
  -8  -7  15       82.42       99.48     31.68 o 
  -7  -7  15       16.08        0.00     43.98 o 
  -6  -7  15      999.36     1104.86    122.19 o 
  -5  -7  15      530.49      625.76     69.87 o 
  -4  -7  15      220.64      215.79     57.96 o 
  -3  -7  15       34.29       80.72     80.72 o 
  -2  -7  15      706.48      952.50     71.44 o 
  -1  -7  15        4.67        0.00     55.36 o 
   0  -7  15       63.41       66.91     24.96 o 
   1  -7  15      567.81      630.37     24.66 o 
   2  -7  15      946.88     1033.78     48.36 o 
   3  -7  15       22.79       27.11     18.63 o 
   4  -7  15      767.23      836.23     32.52 o 
   5  -7  15      262.91      179.70     70.59 o 
   6  -7  15       10.53        4.44     20.48 o 
   7  -7  15        9.71       15.29     22.69 o 
  -9  -6  15      143.17       68.70     55.37 o 
  -8  -6  15       13.70        3.06     26.87 o 
  -7  -6  15      165.32      228.44     41.16 o 
  -6  -6  15      790.59      919.39     75.58 o 
  -5  -6  15      857.45      907.02     75.07 o 
  -4  -6  15      411.66      583.28     65.73 o 
  -3  -6  15      393.43      636.58     66.25 o 
  -2  -6  15        9.45       31.56     42.43 o 
  -1  -6  15      517.34      565.22     62.63 o 
   0  -6  15     1088.98     1286.76    109.78 o 
   1  -6  15       63.76       54.05     11.92 o 
   2  -6  15       65.63       60.39     18.77 o 
   3  -6  15       33.88       52.21     15.34 o 
   4  -6  15        5.21        0.00     17.94 o 
   5  -6  15      112.09      199.56     29.81 o 
   6  -6  15       23.76       47.06     30.29 o 
   7  -6  15        1.39       26.03     31.04 o 
  -9  -5  15        8.55       19.42     30.93 o 
  -8  -5  15      362.28      392.27    245.56 o 
  -7  -5  15       40.14       19.72     33.96 o 
  -6  -5  15       36.52       34.25     35.18 o 
  -5  -5  15        8.49       16.04     41.91 o 
  -4  -5  15       36.95        0.00     35.18 o 
  -3  -5  15        1.14        0.00     38.29 o 
  -2  -5  15       91.29      121.60     78.13 o 
  -1  -5  15      264.41      252.54     52.79 o 
   0  -5  15      223.73      299.11     53.30 o 
   1  -5  15      895.31     1034.44    100.44 o 
   2  -5  15     1456.68     1554.72     64.48 o 
   3  -5  15      711.05      755.39     27.67 o 
   4  -5  15      119.22      142.52     37.51 o 
   5  -5  15       10.14        0.00     19.87 o 
   6  -5  15        3.76        2.16     22.77 o 
   7  -5  15       16.20        0.00     18.86 o 
  -9  -4  15        9.61        0.00     26.67 o 
  -8  -4  15        1.87       23.61     28.07 o 
  -7  -4  15       49.25       29.98     28.29 o 
  -6  -4  15      112.43       85.84     57.44 o 
  -5  -4  15      311.74      411.60     47.35 o 
  -4  -4  15      104.98      116.94     51.23 o 
  -3  -4  15       55.44       19.66     39.84 o 
  -2  -4  15      445.09      490.66     58.49 o 
  -1  -4  15      328.74      382.45     84.87 o 
   0  -4  15       31.86       42.43     38.81 o 
   1  -4  15       47.26       57.95     38.29 o 
   2  -4  15      400.83      488.05     50.72 o 
   3  -4  15       42.96       75.03     38.81 o 
   4  -4  15       51.83       36.73     18.80 o 
   5  -4  15       55.54       44.50     20.62 o 
   6  -4  15      469.64      631.08     38.88 o 
   7  -4  15      127.99       60.69     77.10 o 
  -9  -3  15       16.39       27.85     29.69 o 
  -8  -3  15       33.01       52.41     30.78 o 
  -7  -3  15       87.62       39.21     28.94 o 
  -6  -3  15        1.46       24.80     26.13 o
[truncated: 21,802 more chars]
